# Supplementary material for: N′-(2-Chloro-5-nitro­benzyl­idene)-3-hydroxy­benzohydrazide methanol solvate
Source: Acta Crystallogr Sect E Struct Rep Online. 2008 Jul 5;64(Pt 8):o1383. doi: 10.1107/S1600536808019636 (PMC2962016; doi:10.1107/S1600536808019636)
Supplement: Supplementary file 2 [file e-64-o1383-Isup2.hkl]

# 
# h,k,l, Fc-squared, Fo-squared, sigma(Fo-squared) and status flag 
# 
data_I
_shelx_title ' A in P2(1)/c' 
_shelx_refln_list_code          4 
_shelx_F_calc_maximum      231.22 
_exptl_crystal_F_000       728.00 
_reflns_d_resolution_high  0.7965 
 
loop_ 
 _symmetry_equiv_pos_as_xyz 
 'x, y, z' 
 '-x, y+1/2, -z+1/2' 
 '-x, -y, -z' 
 'x, -y-1/2, z-1/2' 
 
_cell_length_a     7.7159 
_cell_length_b    11.9453 
_cell_length_c    17.6497 
_cell_angle_alpha  90.000 
_cell_angle_beta   99.886 
_cell_angle_gamma  90.000 
 
_shelx_F_squared_multiplier     1.000 
 
loop_ 
 _refln_index_h 
 _refln_index_k 
 _refln_index_l 
 _refln_F_squared_calc 
 _refln_F_squared_meas 
 _refln_F_squared_sigma 
 _refln_observed_status 
   1   0   0      515.97      554.52     10.15 o 
   2   0   0       50.37       52.81      2.84 o 
   3   0   0     2040.67     2000.27     35.91 o 
   4   0   0      759.21      739.26     15.81 o 
   5   0   0        4.62       -1.20      2.78 o 
   6   0   0      141.46      164.03      6.93 o 
   7   0   0        6.63        9.30      2.94 o 
   8   0   0      135.14      142.90     16.07 o 
   9   0   0      144.18      135.96     17.21 o 
   1   1   0      228.93      222.30      3.32 o 
   2   1   0     6173.73     6300.12     74.98 o 
   3   1   0      653.54      645.84      9.50 o 
   4   1   0      134.21      133.20      3.62 o 
   5   1   0      450.24      440.62      8.09 o 
   6   1   0        0.13        0.23      1.90 o 
   7   1   0       37.45       34.09      3.74 o 
   8   1   0        0.30        4.00      3.91 o 
   9   1   0        1.06        2.15      5.34 o 
   0   2   0      288.91      261.26      5.37 o 
   1   2   0      305.65      284.58      4.76 o 
   2   2   0     3038.62     3003.30     39.70 o 
   3   2   0     4186.38     4212.12     51.29 o 
   4   2   0      163.92      157.55      3.92 o 
   5   2   0      264.78      283.78      6.09 o 
   6   2   0      108.92       95.83      4.50 o 
   7   2   0      177.63      170.81      8.73 o 
   8   2   0       33.95       35.13      4.38 o 
   9   2   0        1.59        9.10      5.80 o 
   1   3   0       92.30      104.55      2.24 o 
   2   3   0      463.48      401.32      6.97 o 
   3   3   0      115.83      124.33      3.01 o 
   4   3   0      178.07      195.58      4.40 o 
   5   3   0       18.94       27.02      2.83 o 
   6   3   0       48.67       38.48      3.91 o 
   7   3   0       44.78       43.75      4.60 o 
   8   3   0        2.90        8.94      3.86 o 
   9   3   0        2.18        0.92      4.57 o 
   0   4   0      333.96      373.65      8.30 o 
   1   4   0      324.47      313.01      5.08 o 
   2   4   0       53.86       54.48      2.92 o 
   3   4   0       17.05       23.29      1.95 o 
   4   4   0       65.62       65.49      3.26 o 
   5   4   0        0.03        0.56      1.44 o 
   6   4   0        2.55       -0.90      2.21 o 
   7   4   0       42.34       46.41      4.76 o 
   8   4   0        5.73        0.14      2.80 o 
   9   4   0        1.20        4.51      3.69 o 
   1   5   0      290.50      300.47      5.20 o 
   2   5   0     1433.66     1367.43     20.13 o 
   3   5   0       96.99      110.10      3.70 o 
   4   5   0      253.91      265.82      7.74 o 
   5   5   0        9.78       10.98      2.47 o 
   6   5   0        8.77        9.08      3.49 o 
   7   5   0       70.04       74.44      7.00 o 
   8   5   0        1.23       -0.02      2.72 o 
   0   6   0     2966.31     3334.13     58.44 o 
   1   6   0      835.70      914.45     12.95 o 
   2   6   0      780.76      761.77     14.05 o 
   3   6   0       40.41       41.08      2.87 o 
   4   6   0      140.44      138.70      4.71 o 
   5   6   0        4.81       -0.34      2.09 o 
   6   6   0       27.98       24.31      3.70 o 
   7   6   0       57.02       58.32      5.52 o 
   8   6   0       13.91        9.18      3.67 o 
   1   7   0      307.01      258.77      5.30 o 
   2   7   0      130.62      167.64      5.39 o 
   3   7   0      202.98      206.04      5.68 o 
   4   7   0       32.28       40.09      3.64 o 
   5   7   0       63.21       60.67      4.76 o 
   6   7   0       43.82       46.25      7.19 o 
   7   7   0        0.09       -0.58      3.41 o 
   8   7   0        6.52       14.68      3.98 o 
   0   8   0      997.69      972.44     20.33 o 
   1   8   0      218.25      230.73      5.20 o 
   2   8   0      259.31      240.02     12.46 o 
   3   8   0      410.59      376.42      8.50 o 
   4   8   0      276.00      269.02      8.44 o 
   5   8   0       63.28       57.10      4.78 o 
   6   8   0       70.39       74.26      5.78 o 
   7   8   0       16.05       15.50      4.22 o 
   8   8   0        3.89        7.05      4.17 o 
   1   9   0       51.92       60.31      3.70 o 
   2   9   0       62.93       51.28      3.89 o 
   3   9   0       71.18       64.50      4.76 o 
   4   9   0        2.12        1.12      2.32 o 
   5   9   0        0.22       -1.35      2.24 o 
   6   9   0        0.22        0.27      3.28 o 
   7   9   0        1.87        3.44      3.28 o 
   0  10   0      754.43      749.55     31.86 o 
   1  10   0      166.51      138.73      6.99 o 
   2  10   0      219.70      209.73      9.79 o 
   3  10   0      120.88      117.60      6.38 o 
   4  10   0      249.15      236.32      8.63 o 
   5  10   0      121.27      126.89      7.33 o 
   6  10   0       13.94       23.29      4.59 o 
   7  10   0       21.66       24.85      5.19 o 
   1  11   0       14.43       15.62      4.18 o 
   2  11   0       82.10       90.64     10.80 o 
   3  11   0       60.98       77.95      5.86 o 
   4  11   0        0.07       -1.05      3.22 o 
   5  11   0        7.10        9.26      3.65 o 
   6  11   0        7.95        6.84      3.52 o 
   0  12   0       43.34       46.65      6.55 o 
   1  12   0        5.53        3.66      2.86 o 
   2  12   0       53.05       60.57      6.00 o 
   3  12   0      544.99      524.14     19.14 o 
   4  12   0       51.00       40.80      5.99 o 
   5  12   0       15.14       11.47      4.06 o 
   1  13   0       43.50       50.53      6.07 o 
   2  13   0       10.50        8.07      4.88 o 
   3  13   0       56.87       61.85      5.96 o 
   4  13   0        8.22       11.84      4.20 o 
   0  14   0        5.87        8.37      7.70 o 
   1  14   0        0.00       -1.74      3.58 o 
   2  14   0       80.31       81.27      8.38 o 
   3  14   0       14.63       11.43      6.38 o 
  -9   1   1        7.78        9.87      6.07 o 
  -8   1   1        4.63        5.54      7.32 o 
  -7   1   1      134.62      128.76      6.99 o 
  -6   1   1        3.68        4.03      1.60 o 
  -5   1   1      120.63      113.56      4.23 o 
  -4   1   1      189.45      206.71      4.58 o 
  -3   1   1       50.01       50.37      2.36 o 
  -2   1   1      827.85      801.80     10.72 o 
  -1   1   1      438.38      440.65      6.54 o 
   0   1   1     4414.20     4434.55     52.65 o 
   1   1   1     2332.11     2360.44     28.46 o 
   2   1   1     7650.63     7674.49     91.05 o 
   3   1   1       19.56       22.68      1.96 o 
   4   1   1       13.70       14.30      1.57 o 
   5   1   1      198.17      208.04      5.72 o 
   6   1   1      138.37      137.90      4.61 o 
   7   1   1       57.02       54.12      4.48 o 
   8   1   1        1.18        9.71      3.40 o 
   9   1   1        8.06       11.32      6.10 o 
  -9   2   1       58.80       54.39     10.72 o 
  -8   2   1       90.79       91.13      6.26 o 
  -7   2   1       15.76       16.39      5.23 o 
  -6   2   1      238.59      236.21      7.71 o 
  -5   2   1      235.86      234.91      5.41 o 
  -4   2   1       19.29       14.51      1.49 o 
  -3   2   1      947.33      834.25     11.66 o 
  -2   2   1       84.72       81.97      2.05 o 
  -1   2   1     2124.80     1978.52     26.24 o 
   0   2   1     1200.04     1226.37     15.18 o 
   1   2   1     5181.28     5566.42     66.27 o 
   2   2   1        0.58        0.34      1.07 o 
   3   2   1     2087.30     2114.59     26.83 o 
   4   2   1      461.82      481.58      8.14 o 
   5   2   1      266.75      255.34     10.14 o 
   6   2   1      490.79      487.36     16.29 o 
   7   2   1        6.69        7.50      2.74 o 
   8   2   1        6.23        7.90      3.16 o 
   9   2   1        8.80        3.19      7.61 o 
  -9   3   1      182.53      197.88     11.20 o 
  -8   3   1        0.67        3.51      2.96 o 
  -7   3   1        7.89        6.55      2.63 o 
  -6   3   1        3.92        7.36      2.57 o 
  -5   3   1      231.96      226.75      6.48 o 
  -4   3   1       58.72       53.17      2.37 o 
  -3   3   1       37.69       37.14      2.26 o 
  -2   3   1      808.45      749.71     10.25 o 
  -1   3   1    11695.89    11408.64    134.55 o 
   0   3   1      787.07      833.83     10.94 o 
   1   3   1       82.70       67.89      1.94 o 
   2   3   1     1354.86     1257.85     16.36 o 
   3   3   1      152.84      153.78      3.49 o 
   4   3   1      143.38      125.16      3.52 o 
   5   3   1       16.38       21.02      2.45 o 
   6   3   1      208.50      190.73      7.01 o 
   7   3   1      130.33      126.27      6.48 o 
   8   3   1        0.19        1.68      2.95 o 
   9   3   1        1.25       -2.00      4.99 o 
  -9   4   1       14.84       11.93      5.24 o 
  -8   4   1       28.30       21.90      4.11 o 
  -7   4   1       42.52       47.55      6.40 o 
  -6   4   1      215.75      225.92      8.46 o 
  -5   4   1        0.46       -2.26      1.63 o 
  -4   4   1     1969.23     1948.07     28.18 o 
  -3   4   1      587.78      522.64      9.15 o 
  -2   4   1     1836.54     1897.37     26.46 o 
  -1   4   1     4040.99     4007.36     48.43 o 
   0   4   1      312.77      298.29      4.94 o 
   1   4   1       11.49       11.11      1.05 o 
   2   4   1      843.72      850.28     13.18 o 
   3   4   1     1418.29     1448.44     23.60 o 
   4   4   1      251.23      282.44     10.36 o 
   5   4   1       54.69       54.75      3.44 o 
   6   4   1        4.26       10.09      2.78 o 
   7   4   1      404.00      414.29     11.80 o 
   8   4   1        0.03        4.25      3.09 o 
   9   4   1        1.42        0.93      3.53 o 
  -9   5   1        1.40        1.57      3.48 o 
  -8   5   1       13.13        8.34      3.38 o 
  -7   5   1       87.91       75.53      7.10 o 
  -6   5   1      147.13      136.44      7.70 o 
  -5   5   1      103.05       91.06      5.15 o 
  -4   5   1        4.76        7.59      1.73 o 
  -3   5   1      517.52      551.36      9.85 o 
  -2   5   1      325.69      297.46      6.14 o 
  -1   5   1     2140.87     2073.75     26.21 o 
   0   5   1      368.41      365.09      7.10 o 
   1   5   1     1178.34     1337.53     17.62 o 
   2   5   1     1388.77     1403.44     20.64 o 
   3   5   1       63.52       51.91      2.89 o 
   4   5   1      877.71      890.27     29.47 o 
   5   5   1      351.87      350.34      9.64 o 
   6   5   1      123.71      124.74      6.59 o 
   7   5   1       15.15       16.90      3.73 o 
   8   5   1      142.80      121.85     11.10 o 
  -8   6   1       12.66       19.49      4.82 o 
  -7   6   1        0.63        3.94      2.89 o 
  -6   6   1       26.83       33.68      4.02 o 
  -5   6   1       10.69       12.13      2.68 o 
  -4   6   1      385.45      377.51      9.65 o 
  -3   6   1      299.69      305.82      6.83 o 
  -2   6   1      125.38      145.94      4.30 o 
  -1   6   1      851.67      877.51     12.49 o 
   0   6   1       76.51       91.44      2.84 o 
   1   6   1     3064.70     3392.91     42.05 o 
   2   6   1        0.02        0.10      1.18 o 
   3   6   1      343.31      308.72      6.97 o 
   4   6   1      251.74      238.19      6.82 o 
   5   6   1      202.49      185.15      7.86 o 
   6   6   1        8.28        9.14      2.87 o 
   7   6   1       31.55       33.44      4.87 o 
   8   6   1       11.67       14.29      4.23 o 
  -8   7   1        8.30        9.01      3.90 o 
  -7   7   1        0.85       -1.77      2.47 o 
  -6   7   1        2.52       -0.51      2.52 o 
  -5   7   1       36.43       34.54      3.69 o 
  -4   7   1       14.31       15.13      2.67 o 
  -3   7   1       31.02       35.57      2.80 o 
  -2   7   1       78.48       85.16      4.37 o 
  -1   7   1      408.14      406.49      7.18 o 
   0   7   1      150.46      176.26      4.23 o 
   1   7   1      643.33      706.11     10.84 o 
   2   7   1      443.41      420.84      8.60 o 
   3   7   1       28.14       24.82      2.45 o 
   4   7   1      131.14      130.61      5.95 o 
   5   7   1        0.01        1.08      2.04 o 
   6   7   1       59.81       65.47      5.35 o 
   7   7   1        1.86        2.28      2.87 o 
   8   7   1       12.86       16.52      4.13 o 
  -8   8   1        0.17        2.35      3.53 o 
  -7   8   1        0.71        2.03      3.20 o 
  -6   8   1        2.06        1.18      2.65 o 
  -5   8   1       22.97       17.12      3.16 o 
  -4   8   1      338.82      330.55      9.85 o 
  -3   8   1        0.80        3.09      2.08 o 
  -2   8   1      229.31      205.10      6.32 o 
  -1   8   1      434.94      458.18      8.14 o 
   0   8   1      652.07      646.14     10.47 o 
   1   8   1      256.60      252.03      8.46 o 
   2   8   1        5.34        3.98      1.89 o 
   3   8   1      174.44      153.48      5.35 o 
   4   8   1       73.52       82.88      5.80 o 
   5   8   1        0.19        4.83      2.40 o 
   6   8   1        2.84        4.98      3.18 o 
   7   8   1        2.86       11.03      3.90 o 
  -7   9   1        0.57        0.72      3.02 o 
  -6   9   1        4.92        5.77      3.13 o 
  -5   9   1       58.58       62.04      5.18 o 
  -4   9   1      280.96      280.62      9.02 o 
  -3   9   1      134.35      143.22      8.85 o 
  -2   9   1      387.70      387.14     16.78 o 
  -1   9   1        0.22        1.85      1.65 o 
   0   9   1       64.05       62.92      3.11 o 
   1   9   1      132.88      125.49      4.84 o 
   2   9   1       36.54       29.91      3.36 o 
   3   9   1      176.91      173.31      6.80 o 
   4   9   1        0.24        5.18      2.61 o 
   5   9   1        9.27       11.47      3.17 o 
   6   9   1       39.53       39.71      7.41 o 
   7   9   1        8.37        8.59      3.95 o 
  -7  10   1        2.83        7.02      4.31 o 
  -6  10   1        4.20        2.48      2.84 o 
  -5  10   1      141.52      120.89      9.37 o 
  -4  10   1      108.26      110.46      6.62 o 
  -3  10   1       12.56        6.19      2.75 o 
  -2  10   1      352.09      342.62      9.60 o 
  -1  10   1       32.63       21.96      2.72 o 
   0  10   1        1.15        1.46      2.07 o 
   1  10   1       41.13       37.71      3.26 o 
   2  10   1        1.71       -0.59      2.01 o 
   3  10   1        0.72        2.35      2.47 o 
   4  10   1       21.65       19.05      3.58 o 
   5  10   1       11.91       10.66      3.51 o 
   6  10   1        0.19        5.07      3.30 o 
   7  10   1        4.82        7.35      4.28 o 
  -6  11   1        5.66       10.93      3.76 o 
  -5  11   1       12.77        9.92      3.66 o 
  -4  11   1        2.04        0.80      2.78 o 
  -3  11   1      104.06      102.00      7.67 o 
  -2  11   1        7.52        7.39      3.00 o 
  -1  11   1        1.01       -1.17      2.17 o 
   0  11   1      116.84      123.83      6.24 o 
   1  11   1       15.28       14.02      2.97 o 
   2  11   1       90.18       81.08      6.26 o 
   3  11   1      249.05      223.56      9.11 o 
   4  11   1       10.76       12.11      3.46 o 
   5  11   1        0.31       -1.43      3.29 o 
   6  11   1        0.11       -4.16      2.83 o 
  -5  12   1        1.50        0.05      3.02 o 
  -4  12   1        7.95       12.66      4.62 o 
  -3  12   1        1.73       -1.56      4.29 o 
  -2  12   1       36.92       34.93      8.56 o 
  -1  12   1       85.19       91.67      7.12 o 
   0  12   1       21.45       18.80      3.41 o 
   1  12   1       27.11       24.75      3.80 o 
   2  12   1       51.26       65.25      8.62 o 
   3  12   1       12.31       11.37      4.98 o 
   4  12   1        2.84       -1.82      3.06 o 
   5  12   1       62.68       75.30      7.49 o 
  -4  13   1      100.23      116.25      7.75 o 
  -3  13   1       26.24       25.93      4.44 o 
  -2  13   1        0.16       -4.25      3.81 o 
  -1  13   1       11.90       12.28      4.04 o 
   0  13   1       77.70       82.42      6.21 o 
   1  13   1        4.71        2.74      3.58 o 
   2  13   1       80.80       81.48      9.16 o 
   3  13   1        1.62        2.32      3.36 o 
   4  13   1       37.40       39.55      5.80 o 
  -3  14   1       21.97       30.15      7.89 o 
  -2  14   1        0.07        2.07      9.53 o 
  -1  14   1        3.55        4.12      3.96 o 
   0  14   1        8.65        4.34      4.42 o 
   1  14   1        1.28        5.02      4.12 o 
   2  14   1       27.11       45.92     12.68 o 
   3  14   1       21.36       33.77      7.35 o 
  -9   0   2        1.40       17.83      9.18 o 
  -8   0   2        2.26       -6.47      6.51 o 
  -7   0   2       27.55       26.38     17.52 o 
  -6   0   2        0.81        2.90      1.95 o 
  -5   0   2      223.96      215.77      7.24 o 
  -4   0   2       41.20       46.03      3.14 o 
  -3   0   2     1973.23     1839.03     33.27 o 
  -2   0   2    16807.26    17441.23    358.25 o 
  -1   0   2     3654.84     3571.86     60.25 o 
   0   0   2       54.17       14.38      1.57 o 
   1   0   2     1339.74     1345.83     23.52 o 
   2   0   2     8816.39     8885.01    148.82 o 
   3   0   2       14.97       17.35      2.19 o 
   4   0   2      216.53      210.05      6.96 o 
   5   0   2      881.38      884.41     19.24 o 
   6   0   2        0.22       -1.15      2.23 o 
   7   0   2      175.72      186.93     10.43 o 
   8   0   2       47.90       43.08      9.61 o 
  -9   1   2        7.48       12.18     10.87 o 
  -8   1   2       17.01       14.49      4.75 o 
  -7   1   2        6.81        2.09      2.41 o 
  -6   1   2       57.44       59.17      3.66 o 
  -5   1   2      273.71      271.50      7.02 o 
  -4   1   2      106.76      117.36      3.33 o 
  -3   1   2      359.72      410.57      6.59 o 
  -2   1   2    29244.88    27558.80    324.21 o 
  -1   1   2      480.66      481.98      7.22 o 
   0   1   2     1207.75     1274.10     15.63 o 
   1   1   2     2387.96     2439.01     29.52 o 
   2   1   2     1475.22     1401.62     17.95 o 
   3   1   2       12.46       13.67      1.37 o 
   4   1   2      521.76      522.78      8.72 o 
   5   1   2      838.26      777.68     12.32 o 
   6   1   2      192.59      210.31      7.10 o 
   7   1   2      142.04      148.42      5.73 o 
   8   1   2       25.07       20.43      4.92 o 
   9   1   2       47.29       57.92     11.98 o 
  -9   2   2        0.05        2.29      5.76 o 
  -8   2   2        3.28        7.98      4.33 o 
  -7   2   2      132.33      130.43      6.41 o 
  -6   2   2        0.80       -0.29      2.19 o 
  -5   2   2       61.99       55.90      3.32 o 
  -4   2   2     2745.55     2822.29     35.64 o 
  -3   2   2      697.95      630.82      9.18 o 
  -2   2   2      876.61      828.06     11.94 o 
  -1   2   2     5511.13     5807.03     75.29 o 
   0   2   2     2438.94     2582.45     31.15 o 
   1   2   2      222.68      245.30      4.57 o 
   2   2   2      102.88       99.35      2.90 o 
   3   2   2      276.40      297.03      5.45 o 
   4   2   2      577.87      522.10      9.53 o 
   5   2   2      233.86      245.01      7.03 o 
   6   2   2       13.50       10.56      3.10 o 
   7   2   2       55.02       50.59      4.50 o 
   8   2   2        8.36        5.08      3.25 o 
   9   2   2        2.83       29.67      9.56 o 
  -9   3   2       59.09       64.36      8.15 o 
  -8   3   2       27.50       25.36      4.12 o 
  -7   3   2        3.79        3.43      2.56 o 
  -6   3   2       69.07       67.45      4.86 o 
  -5   3   2      370.69      379.80      8.64 o 
  -4   3   2      100.56       99.29      3.05 o 
  -3   3   2        0.60        0.58      0.71 o 
  -2   3   2       40.26       49.76      1.63 o 
  -1   3   2     2601.47     2489.42     30.43 o 
   0   3   2     2499.79     2492.38     30.43 o 
   1   3   2      878.59      762.88     10.30 o 
   2   3   2     4668.14     4862.02     58.59 o 
   3   3   2      476.45      497.33      7.90 o 
   4   3   2       85.52       90.62      3.16 o 
   5   3   2      331.99      319.72      9.49 o 
   6   3   2        6.61        5.10      2.08 o 
   7   3   2       25.12       21.15      5.87 o 
   8   3   2       21.04       25.08      4.54 o 
   9   3   2        3.16        6.00      3.84 o 
  -9   4   2       14.12       15.68      5.31 o 
  -8   4   2       29.49       22.92      4.55 o 
  -7   4   2        2.70        2.71      2.54 o 
  -6   4   2        3.22       -0.19      1.92 o 
  -5   4   2       29.76       32.88      3.43 o 
  -4   4   2        0.05        1.75      1.38 o 
  -3   4   2      811.03      877.11     13.27 o 
  -2   4   2       48.78       61.12      2.32 o 
  -1   4   2      835.18      811.71     11.11 o 
   0   4   2       22.34       21.55      1.31 o 
   1   4   2       50.21       47.54      1.73 o 
   2   4   2      916.68      919.97     16.80 o 
   3   4   2      108.33      137.88      4.67 o 
   4   4   2       71.11       69.38      3.50 o 
   5   4   2        1.62       -0.02      1.49 o 
   6   4   2       16.92       15.55      3.10 o 
   7   4   2      123.26      116.43      6.76 o 
   8   4   2        0.00        0.40      2.79 o 
   9   4   2        0.55        8.97      3.77 o 
  -9   5   2       56.31       62.87     11.87 o 
  -8   5   2        7.39        9.47      3.44 o 
  -7   5   2       15.95       11.59      4.02 o 
  -6   5   2       88.92       82.50      5.48 o 
  -5   5   2        5.60        5.47      2.30 o 
  -4   5   2        4.18        2.77      1.92 o 
  -3   5   2      923.49      954.25     21.45 o 
  -2   5   2      356.81      347.44      5.89 o 
  -1   5   2       97.42      104.21      2.87 o 
   0   5   2     1260.63     1382.19     18.17 o 
   1   5   2      295.08      295.35      7.17 o 
   2   5   2        4.94       11.04      1.12 o 
   3   5   2       54.17       61.16      3.09 o 
   4   5   2       10.62        9.22      1.83 o 
   5   5   2       24.11       30.78      2.98 o 
   6   5   2       35.13       32.08      3.88 o 
   7   5   2       19.95       15.33      6.19 o 
   8   5   2       16.64       13.28      3.97 o 
  -8   6   2        0.80       -1.44      3.10 o 
  -7   6   2        0.12       -1.84      2.68 o 
  -6   6   2       77.26       68.96      5.31 o 
  -5   6   2      106.01      118.56      6.01 o 
  -4   6   2      185.31      183.11      8.16 o 
  -3   6   2       20.68       29.70      2.35 o 
  -2   6   2        0.41       -0.82      1.13 o 
  -1   6   2      259.76      212.63      4.44 o 
   0   6   2        0.06       -0.91      1.00 o 
   1   6   2        4.34        6.00      1.14 o 
   2   6   2       63.68       40.42      2.63 o 
   3   6   2       37.79       33.75      2.69 o 
   4   6   2       36.13       33.80      2.87 o 
   5   6   2        0.04       -3.47      2.31 o 
   6   6   2        4.48        5.84      2.56 o 
   7   6   2       90.91       75.15      6.84 o 
   8   6   2       26.92       28.35      5.43 o 
  -8   7   2       11.25       11.30      3.92 o 
  -7   7   2       12.77        8.53      3.21 o 
  -6   7   2       17.53       14.79      3.26 o 
  -5   7   2      168.13      147.30      7.83 o 
  -4   7   2      111.20      112.93      5.69 o 
  -3   7   2      229.72      237.80      7.29 o 
  -2   7   2     1260.70     1331.12     20.45 o 
  -1   7   2       55.55       54.82      2.50 o 
   0   7   2       50.91       50.01      3.21 o 
   1   7   2      140.03      140.92      6.61 o 
   2   7   2       93.17       92.27      3.96 o 
   3   7   2      283.43      268.16     12.10 o 
   4   7   2       36.70       40.80      3.21 o 
   5   7   2       45.09       37.01      3.96 o 
   6   7   2        0.02       -2.35      2.61 o 
   7   7   2        9.57       12.53     10.44 o 
   8   7   2        4.42        4.72      3.39 o 
  -8   8   2       14.34        6.10      5.33 o 
  -7   8   2        8.79        5.39      3.22 o 
  -6   8   2       58.70       66.60      6.52 o 
  -5   8   2       66.81       66.65      5.14 o 
  -4   8   2      317.98      321.61      9.38 o 
  -3   8   2       58.43       53.61      4.16 o 
  -2   8   2      212.55      216.74      6.51 o 
  -1   8   2      265.13      256.23      6.33 o 
   0   8   2        7.43        5.63      1.39 o 
   1   8   2      106.70      114.90      4.34 o 
   2   8   2        7.21        8.81      2.21 o 
   3   8   2       41.95       40.86      3.26 o 
   4   8   2      136.97      120.19      6.09 o 
   5   8   2       25.77       27.85      4.49 o 
   6   8   2       24.02       26.31      4.47 o 
   7   8   2        6.95        4.90      3.64 o 
  -7   9   2       22.75       25.33      4.40 o 
  -6   9   2       99.25      105.21      9.19 o 
  -5   9   2       11.29        9.60      2.98 o 
  -4   9   2      164.77      157.24      9.54 o 
  -3   9   2        0.85       -1.28      2.04 o 
  -2   9   2      322.88      310.38     10.10 o 
  -1   9   2      341.99      317.91      7.74 o 
   0   9   2      720.88      672.23     11.17 o 
   1   9   2       82.39       84.35      4.18 o 
   2   9   2      972.85      963.21     18.76 o 
   3   9   2      326.53      323.25      8.19 o 
   4   9   2      213.80      203.39      7.69 o 
   5   9   2      148.64      155.80     10.01 o 
   6   9   2        0.00        4.05      2.98 o 
   7   9   2       23.28       25.29      4.71 o 
  -7  10   2       40.83       57.98      6.18 o 
  -6  10   2       25.33       29.94      5.20 o 
  -5  10   2        3.03        2.77      2.88 o 
  -4  10   2        8.72        6.76      2.81 o 
  -3  10   2       81.53       84.27      5.67 o 
  -2  10   2       10.30       17.10      3.39 o 
  -1  10   2        0.03       -2.23      1.63 o 
   0  10   2      202.00      199.25      6.97 o 
   1  10   2      465.39      426.46      9.62 o 
   2  10   2      939.61      864.72     17.79 o 
   3  10   2      156.45      158.60      7.19 o 
   4  10   2       11.48        9.04      3.48 o 
   5  10   2       28.03       28.13      4.67 o 
   6  10   2        9.60       13.59      3.74 o 
  -6  11   2        3.50        3.64      3.56 o 
  -5  11   2       71.70       67.83      7.82 o 
  -4  11   2      111.81      109.29      6.86 o 
  -3  11   2       10.58        9.27      3.18 o 
  -2  11   2       78.27       74.94      7.05 o 
  -1  11   2       16.26       15.90      3.73 o 
   0  11   2        1.43       -0.20      2.08 o 
   1  11   2        4.90        4.40      2.18 o 
   2  11   2        0.32       -3.21      2.14 o 
   3  11   2       56.54       47.40      4.84 o 
   4  11   2       17.98       25.11      4.64 o 
   5  11   2      115.07      144.70      9.69 o 
   6  11   2        6.54       10.62      4.10 o 
  -5  12   2       18.19       17.35      3.95 o 
  -4  12   2        0.10        4.27      3.15 o 
  -3  12   2       17.17       19.45      3.92 o 
  -2  12   2       51.50       45.03      7.09 o 
  -1  12   2        7.11        5.95      3.39 o 
   0  12   2       45.23       58.65      5.11 o 
   1  12   2      145.98      130.26      7.47 o 
   2  12   2      115.71      109.66      7.69 o 
   3  12   2        0.07        7.40      3.62 o 
   4  12   2        2.43        0.23      3.21 o 
   5  12   2        6.05        2.41      3.13 o 
  -4  13   2        1.49        2.40      3.27 o 
  -3  13   2        7.77        9.23      4.67 o 
  -2  13   2        1.41        2.54      4.10 o 
  -1  13   2        1.35        0.99      3.38 o 
   0  13   2       20.55       21.35      4.59 o 
   1  13   2        5.79        7.29      3.32 o 
   2  13   2       14.94       25.82      6.57 o 
   3  13   2        4.11       10.36      4.16 o 
   4  13   2        0.17       -3.90      4.34 o 
  -3  14   2        0.09        4.04      4.74 o 
  -2  14   2        1.62        5.63      4.95 o 
  -1  14   2       14.70       17.96      4.86 o 
   0  14   2       20.72       12.73      4.69 o 
   1  14   2       11.65        6.82      4.39 o 
   2  14   2        6.92       11.15      5.36 o 
   3  14   2        2.67       10.96      8.56 o 
  -9   1   3       11.05        6.32      5.86 o 
  -8   1   3        0.02        2.67      4.01 o 
  -7   1   3       88.62       81.69      6.84 o 
  -6   1   3       25.00       22.03      2.68 o 
  -5   1   3      318.35      303.84      6.95 o 
  -4   1   3       88.11       84.37      2.85 o 
  -3   1   3      482.94      505.80      7.77 o 
  -2   1   3    53464.32    45775.82    627.15 o 
  -1   1   3     1117.84     1233.50     15.50 o 
   0   1   3      443.77      441.57      6.01 o 
   1   1   3     1133.15     1164.91     14.76 o 
   2   1   3        6.82        7.49      1.07 o 
   3   1   3      159.21      154.38      3.74 o 
   4   1   3     2231.00     2339.89     30.28 o 
   5   1   3      226.68      223.39      5.48 o 
   6   1   3      165.67      158.68      5.04 o 
   7   1   3       59.46       53.96      4.06 o 
   8   1   3       33.92       30.06      7.54 o 
  -9   2   3       51.70       62.89      9.72 o 
  -8   2   3       37.57       44.47      6.05 o 
  -7   2   3      114.51      121.35      8.77 o 
  -6   2   3       24.24       25.73      2.86 o 
  -5   2   3      133.91      145.49      4.22 o 
  -4   2   3     1716.59     1728.22     30.39 o 
  -3   2   3     1818.27     1903.41     24.22 o 
  -2   2   3      687.19      665.26     10.40 o 
  -1   2   3     1636.05     1624.71     24.65 o 
   0   2   3     3283.32     3221.73     38.80 o 
   1   2   3      614.03      691.69     10.26 o 
   2   2   3      176.29      181.46      3.67 o 
   3   2   3      423.66      457.16      7.53 o 
   4   2   3       81.88       72.37      3.04 o 
   5   2   3        0.62        3.71      1.78 o 
   6   2   3        0.57       -0.09      1.53 o 
   7   2   3      104.08       96.40      5.17 o 
   8   2   3        6.75        7.09      3.63 o 
  -9   3   3        0.06       -3.19      4.29 o 
  -8   3   3      109.07      110.28      8.64 o 
  -7   3   3        4.00        5.39      2.61 o 
  -6   3   3       38.17       36.46      3.85 o 
  -5   3   3      182.87      169.51      7.44 o 
  -4   3   3      719.43      737.10     12.56 o 
  -3   3   3       27.24       24.39      1.28 o 
  -2   3   3       79.36       86.58      6.86 o 
  -1   3   3      725.98      795.29     11.71 o 
   0   3   3      141.59      141.79      3.53 o 
   1   3   3    11577.01    11493.24    135.76 o 
   2   3   3      646.82      588.21     11.06 o 
   3   3   3     1711.53     1745.57     24.98 o 
   4   3   3      764.25      706.04     12.49 o 
   5   3   3        2.36        3.49      2.00 o 
   6   3   3       69.46       68.81      6.19 o 
   7   3   3        9.71       24.53      4.20 o 
   8   3   3       45.93       45.98      5.52 o 
   9   3   3        4.31        9.53      3.85 o 
  -9   4   3        0.07       -6.19      4.66 o 
  -8   4   3       24.24       33.06      4.57 o 
  -7   4   3       32.41       42.17      4.54 o 
  -6   4   3       81.21       77.49      5.22 o 
  -5   4   3        5.50        4.41      2.87 o 
  -4   4   3     1474.26     1420.90     21.58 o 
  -3   4   3     1854.52     1883.32     26.36 o 
  -2   4   3      877.63      910.22     12.45 o 
  -1   4   3     4506.13     4674.16     56.41 o 
   0   4   3        8.26       12.31      1.12 o 
   1   4   3     1168.28     1235.35     16.27 o 
   2   4   3      491.96      514.68     11.17 o 
   3   4   3      684.69      764.76     11.39 o 
   4   4   3      551.25      515.25     10.02 o 
   5   4   3      430.83      455.91      9.81 o 
   6   4   3       30.30       35.29      3.41 o 
   7   4   3      166.53      163.07     10.67 o 
   8   4   3        6.25        7.74      3.21 o 
  -9   5   3        0.19        6.64      5.04 o 
  -8   5   3        2.42        7.06      3.58 o 
  -7   5   3        0.35        2.53      2.71 o 
  -6   5   3       68.80       61.09      4.86 o 
  -5   5   3      422.43      389.21     14.88 o 
  -4   5   3       86.33       86.76      4.70 o 
  -3   5   3     1199.94     1257.25     17.28 o 
  -2   5   3      242.62      264.59      4.95 o 
  -1   5   3        6.93        2.69      1.68 o 
   0   5   3      567.24      613.79      9.20 o 
   1   5   3     2620.94     2761.98     34.52 o 
   2   5   3     1859.09     2004.98     25.85 o 
   3   5   3       62.25       55.95      3.09 o 
   4   5   3        8.67        6.90      1.80 o 
   5   5   3      318.18      309.25      7.87 o 
   6   5   3      382.42      384.01     17.77 o 
   7   5   3       28.60       37.60      5.01 o 
   8   5   3        0.48        1.02      3.31 o 
  -8   6   3        2.54        2.25      3.22 o 
  -7   6   3       44.43       39.36      4.78 o 
  -6   6   3       89.03       96.85      6.13 o 
  -5   6   3      185.89      174.86      6.76 o 
  -4   6   3       27.56       25.80      3.05 o 
  -3   6   3      507.47      440.82     10.21 o 
  -2   6   3      459.00      463.28      7.68 o 
  -1   6   3      675.90      712.05     10.69 o 
   0   6   3      775.37      702.54     10.59 o 
   1   6   3        4.57        5.20      1.10 o 
   2   6   3      311.80      324.33      7.06 o 
   3   6   3      168.01      161.28      6.18 o 
   4   6   3      174.67      181.28      5.92 o 
   5   6   3       65.11       80.73      7.36 o 
   6   6   3       51.96       52.14      5.56 o 
   7   6   3       45.01       49.53      5.79 o 
   8   6   3       18.86       30.92      5.01 o 
  -8   7   3        7.66        9.46      3.79 o 
  -7   7   3        0.00       -2.09      2.46 o 
  -6   7   3      117.03       99.55      6.40 o 
  -5   7   3       83.71       83.29      5.45 o 
  -4   7   3       11.45        6.71      2.29 o 
  -3   7   3        0.30       -0.61      1.58 o 
  -2   7   3        6.28       10.31      2.36 o 
  -1   7   3     1641.83     1722.31     22.98 o 
   0   7   3       16.95       11.99      1.52 o 
   1   7   3      109.79      100.38      3.29 o 
   2   7   3      134.32      119.07      4.41 o 
   3   7   3      313.28      304.44      8.48 o 
   4   7   3       33.30       32.34      3.12 o 
   5   7   3       26.37       18.68      3.59 o 
   6   7   3        0.49        0.68      2.82 o 
   7   7   3        1.31        0.99      3.85 o 
   8   7   3       61.63       70.52      7.81 o 
  -8   8   3        0.58       -0.72      3.28 o 
  -7   8   3        0.22       -1.66      2.78 o 
  -6   8   3       12.45       13.97      3.48 o 
  -5   8   3       19.61       23.42      3.52 o 
  -4   8   3        6.12        6.82      2.39 o 
  -3   8   3      258.66      255.99      8.81 o 
  -2   8   3      152.51      147.52      9.52 o 
  -1   8   3      249.55      261.43      5.83 o 
   0   8   3       18.94       22.46      2.34 o 
   1   8   3      101.74      106.69      4.58 o 
   2   8   3      135.65      119.41      5.42 o 
   3   8   3        1.74        1.92      1.75 o 
   4   8   3        0.37       -1.02      1.88 o 
   5   8   3        0.22       -3.38      2.63 o 
   6   8   3       47.25       50.27      5.80 o 
   7   8   3       14.77       12.03      4.11 o 
  -7   9   3        7.77       10.23      3.58 o 
  -6   9   3        1.55       -0.52      2.71 o 
  -5   9   3       16.46       10.61      3.07 o 
  -4   9   3       41.77       33.60      3.90 o 
  -3   9   3        0.02       -0.12      2.10 o 
  -2   9   3       69.02       65.89      5.19 o 
  -1   9   3       67.93       78.88      3.98 o 
   0   9   3      140.43      145.03      4.78 o 
   1   9   3      261.33      258.74      6.91 o 
   2   9   3        1.20       -0.52      1.91 o 
   3   9   3       34.33       34.95      3.36 o 
   4   9   3       45.70       44.88      5.13 o 
   5   9   3       15.76       13.59      3.99 o 
   6   9   3       19.07       22.23      4.39 o 
   7   9   3        4.29        0.87      3.46 o 
  -7  10   3        2.02        1.71      3.32 o 
  -6  10   3       11.11       18.20      4.14 o 
  -5  10   3       39.50       36.84      4.55 o 
  -4  10   3      117.92      125.21      6.99 o 
  -3  10   3       18.08       20.31      3.37 o 
  -2  10   3       90.09       86.98      8.87 o 
  -1  10   3       42.82       38.69      3.26 o 
   0  10   3        0.50        2.82      2.29 o 
   1  10   3      638.58      664.88     12.95 o 
   2  10   3       54.25       54.26      4.50 o 
   3  10   3       90.07       85.58      4.95 o 
   4  10   3       17.23       23.27      4.39 o 
   5  10   3      182.70      172.29     11.15 o 
   6  10   3        4.98        8.36      3.88 o 
  -6  11   3       51.26       50.90      7.17 o 
  -5  11   3      145.70      160.84      8.58 o 
  -4  11   3       20.95       15.05      3.58 o 
  -3  11   3        0.99        1.24      2.65 o 
  -2  11   3        0.44        1.23      3.61 o 
  -1  11   3       19.05       15.97      4.51 o 
   0  11   3       21.97       22.66      3.34 o 
   1  11   3      543.91      492.52     10.91 o 
   2  11   3       51.97       44.21      4.95 o 
   3  11   3       72.06       83.20      8.74 o 
   4  11   3       28.82       28.70      4.85 o 
   5  11   3        4.24        4.53      3.59 o 
   6  11   3       18.82       15.29      4.64 o 
  -5  12   3       71.90       72.98      8.48 o 
  -4  12   3        0.37       -1.39      2.82 o 
  -3  12   3        0.67        5.12      3.13 o 
  -2  12   3       73.43      100.68     11.20 o 
  -1  12   3       33.83       21.25      4.37 o 
   0  12   3      199.53      176.13      8.83 o 
   1  12   3        0.02       -2.21      2.37 o 
   2  12   3       95.30      124.68      9.21 o 
   3  12   3       21.16       18.88      4.50 o 
   4  12   3        0.32       -1.13      2.81 o 
   5  12   3       10.47       12.17      4.19 o 
  -4  13   3       16.36       18.69      4.87 o 
  -3  13   3        2.09       10.98      4.71 o 
  -2  13   3       12.09       14.24      4.98 o 
  -1  13   3        1.06        0.18      3.54 o 
   0  13   3      102.19      113.69      8.33 o 
   1  13   3      255.66      284.47     10.02 o 
   2  13   3       74.71       82.30      9.47 o 
   3  13   3        0.24        1.15      3.49 o 
   4  13   3        2.75        3.34      5.19 o 
  -3  14   3        5.08        0.75      4.90 o 
  -2  14   3       60.53       68.38      8.02 o 
  -1  14   3        2.85        1.54      4.04 o 
   0  14   3       10.20       18.33      5.26 o 
   1  14   3        6.35        4.52      6.71 o 
   2  14   3        7.74        4.16      5.03 o 
  -9   0   4       16.19       12.36      9.84 o 
  -8   0   4        0.65       -0.29      8.18 o 
  -7   0   4        0.31        0.53      3.69 o 
  -6   0   4        1.19        2.86      2.15 o 
  -5   0   4      318.21      307.41      8.98 o 
  -4   0   4      220.64      202.46      6.42 o 
  -3   0   4        7.60        5.44      1.35 o 
  -2   0   4      238.43      219.57      7.00 o 
  -1   0   4    14098.22    14394.30    289.06 o 
   0   0   4    24133.07    23046.43    384.47 o 
   1   0   4      302.69      299.93      6.53 o 
   2   0   4      274.26      265.55      7.99 o 
   3   0   4     6366.75     6564.68    111.80 o 
   4   0   4      475.28      497.28     13.13 o 
   5   0   4      315.55      309.59      9.48 o 
   6   0   4       62.69       63.41      5.16 o 
   7   0   4      248.96      236.76      9.36 o 
  -9   1   4        5.66        2.58      5.90 o 
  -8   1   4        6.76        6.77      4.45 o 
  -7   1   4       74.11       87.57      7.10 o 
  -6   1   4       80.69       81.61      4.26 o 
  -5   1   4     1177.67     1160.92     16.77 o 
  -4   1   4      792.90      841.81     12.37 o 
  -3   1   4      501.26      465.16      7.29 o 
  -2   1   4    18510.51    18163.28    234.87 o 
  -1   1   4      501.84      635.38      8.64 o 
   0   1   4     3698.48     3832.96     45.95 o 
   1   1   4      854.66      864.49     13.54 o 
   2   1   4     3539.65     3685.33     49.17 o 
   3   1   4      117.23      110.20      3.45 o 
   4   1   4       91.19       97.92      3.41 o 
   5   1   4      219.48      199.17      5.21 o 
   6   1   4        1.16        1.18      1.91 o 
   7   1   4      120.28      117.64      7.11 o 
   8   1   4        8.12       12.98      5.75 o 
  -9   2   4        0.68        4.96      6.27 o 
  -8   2   4        7.74        9.72      4.36 o 
  -7   2   4        5.69        3.19      3.51 o 
  -6   2   4       25.15       27.59      3.00 o 
  -5   2   4        0.01        2.76      1.54 o 
  -4   2   4      134.78      127.53      3.67 o 
  -3   2   4      469.21      405.95      7.62 o 
  -2   2   4      288.03      288.21      5.64 o 
  -1   2   4      729.56      781.68     11.43 o 
   0   2   4     2048.51     2130.00     26.17 o 
   1   2   4      259.18      237.50      4.37 o 
   2   2   4      871.89      882.14     12.17 o 
   3   2   4      247.57      213.95      4.71 o 
   4   2   4      170.77      173.52      4.48 o 
   5   2   4       67.02       72.46      3.51 o 
   6   2   4       30.89       33.11      3.67 o 
   7   2   4       18.78       19.18      3.33 o 
   8   2   4       19.29       21.44      5.20 o 
   9   2   4        0.90        4.99      5.04 o 
  -9   3   4        5.86        4.67      4.82 o 
  -8   3   4        0.73        2.27      3.95 o 
  -7   3   4        2.39        4.06      2.55 o 
  -6   3   4        0.11        4.77      2.51 o 
  -5   3   4        1.36        0.28      2.19 o 
  -4   3   4      567.95      560.93      8.81 o 
  -3   3   4     2738.52     2719.09     37.67 o 
  -2   3   4      529.36      514.36      8.94 o 
  -1   3   4     2555.39     2768.70     37.26 o 
   0   3   4     2659.67     2819.86     42.38 o 
   1   3   4     2100.16     2277.52     31.35 o 
   2   3   4      101.86      133.40      3.20 o 
   3   3   4      467.38      530.81      8.62 o 
   4   3   4      238.00      247.72      5.57 o 
   5   3   4        5.77        4.26      1.77 o 
   6   3   4        0.30        1.28      2.05 o 
   7   3   4        1.36        8.36      3.07 o 
   8   3   4        0.89        4.34      3.47 o 
  -9   4   4        4.16       -0.12      4.12 o 
  -8   4   4        8.72        7.45      3.51 o 
  -7   4   4       12.19        7.62      3.12 o 
  -6   4   4        5.28        2.21      2.38 o 
  -5   4   4       68.10       68.89      4.60 o 
  -4   4   4        6.41        6.76      1.61 o 
  -3   4   4       27.78       28.48      2.06 o 
  -2   4   4       56.20       74.81      2.25 o 
  -1   4   4       35.70       35.31      2.52 o 
   0   4   4      247.75      286.11      5.02 o 
   1   4   4      170.34      183.65      3.76 o 
   2   4   4     1440.68     1550.92     20.40 o 
   3   4   4      179.60      198.77      4.51 o 
   4   4   4       13.66       21.23      3.84 o 
   5   4   4       23.67       20.22      2.61 o 
   6   4   4      120.92      114.75      6.05 o 
   7   4   4        0.24        5.19      3.71 o 
   8   4   4        0.43        0.84      4.14 o 
  -9   5   4        0.64       -1.32      4.45 o 
  -8   5   4        2.14       11.43      3.82 o 
  -7   5   4        3.06        9.83      3.33 o 
  -6   5   4        7.79       10.89      2.82 o 
  -5   5   4        5.15        4.08      2.22 o 
  -4   5   4       80.82       92.51      8.00 o 
  -3   5   4        6.39        3.61      1.35 o 
  -2   5   4      602.79      661.37      9.90 o 
  -1   5   4     1709.93     1792.41     23.18 o 
   0   5   4     1056.07     1087.80     14.91 o 
   1   5   4      148.54      154.62      4.15 o 
   2   5   4     1219.98     1366.74     18.48 o 
   3   5   4       16.62       14.77      1.99 o 
   4   5   4       27.48       26.94      2.59 o 
   5   5   4      287.86      283.44      8.58 o 
   6   5   4       61.33       56.69      8.52 o 
   7   5   4      126.99      150.71      9.02 o 
   8   5   4        0.21        0.79      3.56 o 
  -8   6   4       26.57       27.83      4.55 o 
  -7   6   4        0.00        0.86      2.80 o 
  -6   6   4        5.95        7.71      2.77 o 
  -5   6   4       25.50       28.36      3.47 o 
  -4   6   4       50.76       48.57      3.93 o 
  -3   6   4       40.92       42.07      4.23 o 
  -2   6   4       62.45       67.59      2.65 o 
  -1   6   4     1857.22     1955.10     25.41 o 
   0   6   4      831.18      925.59     13.33 o 
   1   6   4      171.49      148.84      4.12 o 
   2   6   4      419.52      483.79      9.32 o 
   3   6   4      390.38      360.00      7.88 o 
   4   6   4       33.66       36.46      3.10 o 
   5   6   4      130.46      135.22      6.46 o 
   6   6   4       65.63       56.02      5.93 o 
   7   6   4       14.50       19.70      4.28 o 
   8   6   4       53.91       69.17      7.06 o 
  -8   7   4        0.75        3.85      3.42 o 
  -7   7   4       44.21       68.96      6.02 o 
  -6   7   4      138.19      152.75      7.68 o 
  -5   7   4       60.95       71.77      9.56 o 
  -4   7   4      384.64      357.03      9.73 o 
  -3   7   4       30.42       25.60      3.02 o 
  -2   7   4      187.84      184.11      4.49 o 
  -1   7   4      974.43     1022.58     14.81 o 
   0   7   4      428.90      419.26      7.54 o 
   1   7   4        5.64        6.49      1.47 o 
   2   7   4      491.47      456.00      9.28 o 
   3   7   4        5.25        7.73      2.07 o 
   4   7   4      106.00      102.88      5.60 o 
   5   7   4      409.68      366.36     12.52 o 
   6   7   4        2.56       -0.47      2.92 o 
   7   7   4        0.17       -2.04      3.06 o 
  -8   8   4        0.20        1.37      3.30 o 
  -7   8   4        3.17        4.81      3.31 o 
  -6   8   4       63.00       80.93      6.17 o 
  -5   8   4        0.59        0.41      2.14 o 
  -4   8   4      122.05      117.42      6.16 o 
  -3   8   4       85.08       87.33      5.14 o 
  -2   8   4        0.03       -2.36      1.76 o 
  -1   8   4        1.05       -0.35      1.22 o 
   0   8   4      609.24      605.50     10.17 o 
   1   8   4      985.33     1009.51     16.76 o 
   2   8   4       25.10       25.34      2.72 o 
   3   8   4      163.54      153.72      6.11 o 
   4   8   4       45.49       45.69      4.23 o 
   5   8   4       93.58      100.46      9.09 o 
   6   8   4       26.74       30.42      4.76 o 
   7   8   4        1.53        8.79      3.46 o 
  -7   9   4        8.43        4.67      3.22 o 
  -6   9   4        2.82        3.85      3.00 o 
  -5   9   4        4.17        4.87      2.72 o 
  -4   9   4        7.64        5.30      2.59 o 
  -3   9   4      141.54      144.97      6.53 o 
  -2   9   4      644.49      566.63     14.91 o 
  -1   9   4       27.21       13.51      2.20 o 
   0   9   4      952.31      926.67     14.43 o 
   1   9   4      295.71      264.99     13.56 o 
   2   9   4      113.62      124.73      9.90 o 
   3   9   4      180.03      183.60      7.03 o 
   4   9   4        9.76        9.81      3.33 o 
   5   9   4        0.50        1.55      3.01 o 
   6   9   4       10.09        5.11      3.43 o 
   7   9   4        0.08       -0.24      6.28 o 
  -7  10   4        4.33        6.14      3.80 o 
  -6  10   4        3.88        6.57      3.54 o 
  -5  10   4       28.78       35.90      5.28 o 
  -4  10   4       12.47       11.70      3.21 o 
  -3  10   4       19.35       25.47      3.78 o 
  -2  10   4       58.39       55.02      5.94 o 
  -1  10   4        2.00        1.26      2.11 o 
   0  10   4        9.62       10.47      2.72 o 
   1  10   4        4.94        3.35      2.04 o 
   2  10   4      416.37      399.90     10.81 o 
   3  10   4      164.78      161.60      7.22 o 
   4  10   4       10.80       11.14      3.61 o 
   5  10   4      138.97      145.01      9.45 o 
   6  10   4        7.41       16.67      4.38 o 
  -6  11   4        7.43       12.19      3.94 o 
  -5  11   4        8.52        7.63      3.42 o 
  -4  11   4       19.52       24.22      4.03 o 
  -3  11   4      140.93      141.34      7.45 o 
  -2  11   4      167.76      158.12     15.20 o 
  -1  11   4        6.17        1.35      2.86 o 
   0  11   4       69.36       58.44      4.74 o 
   1  11   4       47.94       57.79      4.73 o 
   2  11   4      102.10      118.99      6.46 o 
   3  11   4        0.12       -1.49      2.82 o 
   4  11   4        7.28        8.17      3.61 o 
   5  11   4        2.38       -1.57      4.32 o 
  -5  12   4        3.81       13.17      3.88 o 
  -4  12   4       42.31       44.40      5.16 o 
  -3  12   4       11.78        7.97      3.21 o 
  -2  12   4        6.12       10.49      5.04 o 
  -1  12   4       96.20      101.30      7.59 o 
   0  12   4       79.22       75.30      6.62 o 
   1  12   4       31.89       33.70      7.08 o 
   2  12   4       19.00       17.67      3.55 o 
   3  12   4       37.08       56.29      6.16 o 
   4  12   4        7.22       12.09      4.03 o 
   5  12   4        7.14        7.44      3.97 o 
  -4  13   4       14.52       13.67      4.00 o 
  -3  13   4        4.36        4.77      4.43 o 
  -2  13   4        8.63        8.72      4.62 o 
  -1  13   4       16.44       10.00      4.13 o 
   0  13   4       15.23       18.35      4.58 o 
   1  13   4        8.47        7.90      4.21 o 
   2  13   4        9.91       13.46      5.43 o 
   3  13   4        6.83        8.98      5.23 o 
   4  13   4        1.46        2.52      3.46 o 
  -3  14   4       42.84       48.83      9.11 o 
  -2  14   4        2.81        9.31      5.03 o 
  -1  14   4       29.15       31.39      5.88 o 
   0  14   4        1.86        5.77      5.04 o 
   1  14   4       17.34       26.15      9.42 o 
   2  14   4        1.65       -4.39      4.74 o 
  -9   1   5        0.90       -1.58      6.32 o 
  -8   1   5        0.95       -2.32      3.56 o 
  -7   1   5        3.69        3.96      2.85 o 
  -6   1   5       79.23       82.32      4.37 o 
  -5   1   5      158.61      155.38      5.34 o 
  -4   1   5     1784.52     1873.13     24.59 o 
  -3   1   5     1852.10     1803.62     23.22 o 
  -2   1   5      210.67      177.12      4.46 o 
  -1   1   5        4.74        8.29      0.97 o 
   0   1   5     1704.32     1773.80     22.08 o 
   1   1   5       27.28       20.64      1.47 o 
   2   1   5      946.42     1002.83     17.38 o 
   3   1   5     1830.66     2107.67     27.15 o 
   4   1   5       33.38       41.30      2.54 o 
   5   1   5      822.17      806.13     12.96 o 
   6   1   5       83.48       81.62      4.95 o 
   7   1   5      201.36      210.19     14.52 o 
   8   1   5        1.22        5.59      3.94 o 
  -9   2   5       13.42       11.05      8.00 o 
  -8   2   5        4.43        3.99      6.20 o 
  -7   2   5      166.53      164.58     21.76 o 
  -6   2   5        2.63        0.96      1.87 o 
  -5   2   5        0.04        1.99      1.59 o 
  -4   2   5     2471.08     2540.99     32.45 o 
  -3   2   5      239.32      224.91      6.42 o 
  -2   2   5      589.94      621.83     10.97 o 
  -1   2   5       73.18       57.92      2.19 o 
   0   2   5      819.59      785.91     10.58 o 
   1   2   5      624.85      593.75     10.77 o 
   2   2   5      919.37      910.67     13.65 o 
   3   2   5      526.14      645.74     10.02 o 
   4   2   5        9.16        7.14      1.84 o 
   5   2   5        2.79        3.02      1.79 o 
   6   2   5        7.67        7.82      2.63 o 
   7   2   5       25.48       31.84      3.93 o 
   8   2   5        2.45        1.26      4.49 o 
  -9   3   5       22.49       19.48      5.68 o 
  -8   3   5        9.20        7.07      5.50 o 
  -7   3   5        0.20       -2.16      2.34 o 
  -6   3   5      785.30      749.92     21.78 o 
  -5   3   5      421.53      419.27      9.02 o 
  -4   3   5       16.78       21.92      2.47 o 
  -3   3   5        0.94        2.79      1.22 o 
  -2   3   5     2493.28     2519.63     34.82 o 
  -1   3   5      490.20      513.33      7.69 o 
   0   3   5      283.17      326.91      5.37 o 
   1   3   5     1245.84     1303.26     17.03 o 
   2   3   5      478.66      434.05      7.10 o 
   3   3   5      507.79      512.28      8.52 o 
   4   3   5      207.12      189.49      6.03 o 
   5   3   5      217.16      208.18      7.05 o 
   6   3   5        7.98        8.46      2.43 o 
   7   3   5        1.36        3.29      2.61 o 
   8   3   5        0.14        6.62      4.18 o 
  -9   4   5        4.87        0.67      7.40 o 
  -8   4   5        8.11        7.32      4.52 o 
  -7   4   5       34.22       37.21      4.43 o 
  -6   4   5       27.65       32.26      3.80 o 
  -5   4   5      362.16      331.82      9.21 o 
  -4   4   5      188.25      185.33      6.69 o 
  -3   4   5      110.67      128.06      3.98 o 
  -2   4   5     1324.87     1402.31     18.50 o 
  -1   4   5     4113.92     4024.37     49.04 o 
   0   4   5      745.90      755.79     10.79 o 
   1   4   5      544.94      486.50      8.32 o 
   2   4   5      110.97       98.22      3.16 o 
   3   4   5       11.13       16.45      1.93 o 
   4   4   5      361.97      343.04      7.87 o 
   5   4   5      126.48      133.56      6.03 o 
   6   4   5      327.44      315.09      9.50 o 
   7   4   5       84.55       91.41      9.94 o 
   8   4   5       11.34       16.41      4.07 o 
  -9   5   5        5.05       10.12      8.53 o 
  -8   5   5       20.61       16.30      4.13 o 
  -7   5   5       27.46       30.21      4.35 o 
  -6   5   5      199.33      201.27      7.63 o 
  -5   5   5        1.26        1.12      2.12 o 
  -4   5   5      473.04      454.08     10.75 o 
  -3   5   5     1566.82     1613.26     24.05 o 
  -2   5   5       99.44       81.09      2.67 o 
  -1   5   5      965.41     1036.56     14.40 o 
   0   5   5     1102.56     1305.48     17.59 o 
   1   5   5      229.64      247.81      5.45 o 
   2   5   5      568.35      551.17     10.46 o 
   3   5   5      495.10      528.38     10.04 o 
   4   5   5      159.58      149.06      5.93 o 
   5   5   5      744.23      735.08     17.05 o 
   6   5   5        0.21       -0.99      2.72 o 
   7   5   5      163.91      179.63     23.90 o 
   8   5   5        6.81        7.94      3.71 o 
  -8   6   5       10.80       19.08      4.34 o 
  -7   6   5        1.06        2.55      3.07 o 
  -6   6   5        0.35       -0.09      2.25 o 
  -5   6   5       35.40       39.36      3.96 o 
  -4   6   5       43.60       45.08      5.54 o 
  -3   6   5      476.93      436.48     10.34 o 
  -2   6   5       70.63       66.77      4.20 o 
  -1   6   5      469.13      510.59      8.44 o 
   0   6   5      705.47      736.31     11.17 o 
   1   6   5      287.14      263.83      5.37 o 
   2   6   5       23.10       17.01      2.15 o 
   3   6   5        6.37        4.80      1.80 o 
   4   6   5      549.19      556.52     23.08 o 
   5   6   5      124.75      133.11      6.60 o 
   6   6   5       43.74       49.61      5.60 o 
   7   6   5      151.87      132.22      8.88 o 
   8   6   5       46.17       52.31      6.20 o 
  -8   7   5       23.47       27.57      5.60 o 
  -7   7   5       54.13       54.22      5.56 o 
  -6   7   5      171.32      179.97      7.97 o 
  -5   7   5        7.03        5.96      2.44 o 
  -4   7   5      129.13      128.87      6.02 o 
  -3   7   5       49.46       42.12      3.74 o 
  -2   7   5        6.44        9.10      2.34 o 
  -1   7   5       33.12       30.93      2.21 o 
   0   7   5      133.95      125.54      3.73 o 
   1   7   5       27.06       28.51      2.13 o 
   2   7   5       71.62       82.71      4.55 o 
   3   7   5       24.99       29.37      3.33 o 
   4   7   5       79.68       79.94      5.30 o 
   5   7   5        1.15        0.33      2.37 o 
   6   7   5        1.64        1.26      3.38 o 
   7   7   5       32.21       26.53      5.80 o 
  -8   8   5       17.16       13.21      4.15 o 
  -7   8   5        4.40        1.47      3.21 o 
  -6   8   5       43.20       43.45      4.79 o 
  -5   8   5       12.32       13.87      3.14 o 
  -4   8   5      174.06      173.36      7.92 o 
  -3   8   5      811.75      752.50     15.91 o 
  -2   8   5      206.39      198.00      6.81 o 
  -1   8   5        2.08        2.11      1.40 o 
   0   8   5      147.84      151.13      4.38 o 
   1   8   5      370.00      335.69      7.74 o 
   2   8   5       18.96       19.24      2.62 o 
   3   8   5       49.39       52.51      5.07 o 
   4   8   5        7.56       10.12      3.59 o 
   5   8   5      100.49       82.70      7.20 o 
   6   8   5        0.07       -0.84      2.73 o 
   7   8   5        0.18       -4.29      2.86 o 
  -7   9   5       19.38       14.90      3.86 o 
  -6   9   5       42.24       42.31      4.94 o 
  -5   9   5        5.13        4.45      2.85 o 
  -4   9   5       65.65       63.39      5.04 o 
  -3   9   5       15.87       11.90      2.86 o 
  -2   9   5        1.49        0.36      2.18 o 
  -1   9   5      785.65      744.37     16.14 o 
   0   9   5      341.72      355.30      7.43 o 
   1   9   5       47.01       54.16      4.11 o 
   2   9   5       37.24       34.20      5.44 o 
   3   9   5      143.21      128.50      6.43 o 
   4   9   5      101.45       85.77      5.82 o 
   5   9   5      108.31      102.29     10.38 o 
   6   9   5        0.85       -0.45      3.29 o 
  -7  10   5       49.53       58.08      6.38 o 
  -6  10   5       11.57       14.22      5.51 o 
  -5  10   5        3.49        7.05      3.06 o 
  -4  10   5       10.21       15.74      3.50 o 
  -3  10   5       87.24       77.16      6.53 o 
  -2  10   5       12.43       10.60      2.97 o 
  -1  10   5       34.32       23.01      3.24 o 
   0  10   5      104.33      115.48      5.10 o 
   1  10   5       25.00       25.74      2.97 o 
   2  10   5        3.39        2.23      2.15 o 
   3  10   5       68.39       69.33      5.29 o 
   4  10   5        1.10        1.06      2.97 o 
   5  10   5       13.77        9.17      3.77 o 
   6  10   5       38.32       51.69      6.43 o 
  -6  11   5       19.12       22.78      4.45 o 
  -5  11   5        5.25        3.20      3.03 o 
  -4  11   5      103.39      114.28      7.23 o 
  -3  11   5        0.51        3.05      2.73 o 
  -2  11   5        1.34       -4.44      2.96 o 
  -1  11   5      165.79      151.06      8.55 o 
   0  11   5      788.45      799.73     17.11 o 
   1  11   5      159.45      148.33      6.86 o 
   2  11   5        4.08       -0.02      2.37 o 
   3  11   5       46.21       41.37      4.64 o 
   4  11   5        6.28        2.16      3.80 o 
   5  11   5       10.70       18.74      4.28 o 
  -5  12   5        2.92       13.83      4.16 o 
  -4  12   5       16.63       16.46      3.78 o 
  -3  12   5       12.96       10.62      4.31 o 
  -2  12   5       12.40       11.58      6.95 o 
  -1  12   5        9.65       18.37      4.25 o 
   0  12   5      140.37      142.79     10.82 o 
   1  12   5       60.12       48.45      5.70 o 
   2  12   5       16.73       13.72      3.45 o 
   3  12   5       11.68       13.54      4.12 o 
   4  12   5       12.96       22.36      4.68 o 
  -4  13   5       16.68       31.19      4.86 o 
  -3  13   5        0.10        5.36      4.38 o 
  -2  13   5       60.74       66.47      7.48 o 
  -1  13   5       53.32       55.17      6.55 o 
   0  13   5        0.56        0.39      4.66 o 
   1  13   5        4.70        1.28      4.48 o 
   2  13   5       25.64       32.04      9.46 o 
   3  13   5       98.08      119.38      8.95 o 
  -3  14   5       19.42       30.50      6.43 o 
  -2  14   5        2.06        0.37      6.25 o 
  -1  14   5       66.24       57.76     10.13 o 
   0  14   5       43.53       46.53     10.60 o 
   1  14   5        5.46       -1.52      6.54 o 
   2  14   5        0.20       -3.76      4.69 o 
  -9   0   6       24.73       18.02     10.60 o 
  -8   0   6        0.16       -5.56      6.99 o 
  -7   0   6      281.90      277.11     13.33 o 
  -6   0   6       86.66       82.56      7.51 o 
  -5   0   6      150.96      187.25     12.99 o 
  -4   0   6        3.57        8.05      1.98 o 
  -3   0   6     1730.75     1953.78     35.56 o 
  -2   0   6     2462.46     2652.46     46.48 o 
  -1   0   6        2.51        1.16      1.50 o 
   0   0   6     2890.69     2950.52     50.92 o 
   1   0   6       86.79      114.61      3.58 o 
   2   0   6     6341.13     6994.46    142.66 o 
   3   0   6     3773.49     4096.32     71.48 o 
   4   0   6       22.68       28.44      3.73 o 
   5   0   6      204.88      201.54      7.67 o 
   6   0   6      334.49      309.32     16.83 o 
   7   0   6       88.81       72.90     10.99 o 
   8   0   6      157.91      151.37     16.03 o 
  -9   1   6        0.19       -4.29      6.30 o 
  -8   1   6        0.23        2.27      4.95 o 
  -7   1   6       21.48       15.51      3.48 o 
  -6   1   6        0.57        4.69      1.99 o 
  -5   1   6       14.89       13.96      2.27 o 
  -4   1   6      882.19      912.50     13.36 o 
  -3   1   6      484.61      461.84      7.48 o 
  -2   1   6     3515.20     3677.77     44.91 o 
  -1   1   6      914.87      972.38     13.04 o 
   0   1   6      748.78      826.46     12.39 o 
   1   1   6       24.28       32.17      2.18 o 
   2   1   6       44.17       44.59      1.91 o 
   3   1   6       53.74       55.70      2.54 o 
   4   1   6       38.34       40.99      2.62 o 
   5   1   6      124.44      111.89      5.32 o 
   6   1   6        5.79        4.25      2.36 o 
   7   1   6       46.27       47.49      5.58 o 
   8   1   6       27.53       20.35      8.89 o 
  -9   2   6        0.14       -5.80      4.18 o 
  -8   2   6        7.58       10.35      4.65 o 
  -7   2   6       40.21       39.88      5.62 o 
  -6   2   6       33.64       36.58      5.40 o 
  -5   2   6       20.06       23.36      2.53 o 
  -4   2   6     8013.39     8016.31    106.50 o 
  -3   2   6      250.49      251.01      8.93 o 
  -2   2   6     2852.93     2985.84     36.88 o 
  -1   2   6      227.78      237.99      4.77 o 
   0   2   6     1321.56     1232.17     16.05 o 
   1   2   6      236.76      196.39      7.54 o 
   2   2   6       18.22       20.47      1.45 o 
   3   2   6      899.74      837.88     12.38 o 
   4   2   6      705.07      679.22     11.06 o 
   5   2   6      336.04      343.19      8.26 o 
   6   2   6        7.01        7.53      2.81 o 
   7   2   6       58.15       74.61     11.39 o 
   8   2   6        0.00        3.16      3.73 o 
  -9   3   6        1.84        1.85      4.74 o 
  -8   3   6       14.82       20.84      6.85 o 
  -7   3   6        3.02        0.68      2.64 o 
  -6   3   6        0.40       -1.93      2.33 o 
  -5   3   6       17.29       22.72      2.64 o 
  -4   3   6      295.80      297.48      9.71 o 
  -3   3   6       48.36       42.19      2.93 o 
  -2   3   6      548.79      493.00      8.82 o 
  -1   3   6       91.45       84.08      2.48 o 
   0   3   6     3262.22     3383.76     41.41 o 
   1   3   6     1628.05     1776.18     25.45 o 
   2   3   6       14.00       12.66      1.58 o 
   3   3   6       52.49       68.91      2.85 o 
   4   3   6      292.56      287.41      7.09 o 
   5   3   6       28.62       25.19      3.54 o 
   6   3   6        1.68        3.62      3.25 o 
   7   3   6       23.39       29.52      3.99 o 
   8   3   6        1.17        4.33      3.89 o 
  -9   4   6        3.63       -4.74      7.18 o 
  -8   4   6        0.05       -2.54      3.66 o 
  -7   4   6       22.29       24.23      3.89 o 
  -6   4   6       39.01       34.24      3.99 o 
  -5   4   6      477.30      444.02     11.14 o 
  -4   4   6      361.24      388.61      8.28 o 
  -3   4   6      747.14      711.63     15.56 o 
  -2   4   6      275.57      306.41      5.49 o 
  -1   4   6      813.06      785.87     12.33 o 
   0   4   6     1635.87     1782.31     23.00 o 
   1   4   6      332.98      369.70      6.27 o 
   2   4   6      348.79      342.37      6.18 o 
   3   4   6       57.42       52.47      3.13 o 
   4   4   6      250.34      252.78      8.91 o 
   5   4   6      135.17      133.99      6.90 o 
   6   4   6       36.60       42.32      5.76 o 
   7   4   6       15.60       17.86      3.78 o 
   8   4   6       11.52       13.86      5.36 o 
  -9   5   6        1.27        0.48      4.38 o 
  -8   5   6        2.28       -2.07      4.15 o 
  -7   5   6       54.71       60.23      5.49 o 
  -6   5   6        8.55        6.97      2.82 o 
  -5   5   6       22.10       21.22      3.19 o 
  -4   5   6      117.48      112.80      5.35 o 
  -3   5   6      401.10      368.84      7.83 o 
  -2   5   6        4.10        1.49      0.96 o 
  -1   5   6       32.01       27.71      1.85 o 
   0   5   6      306.23      389.75      6.81 o 
   1   5   6      208.12      219.56      4.60 o 
   2   5   6      100.25      100.29      4.66 o 
   3   5   6      177.59      177.03      8.59 o 
   4   5   6       36.22       33.75      3.62 o 
   5   5   6       54.41       55.24      4.63 o 
   6   5   6        5.94        7.38      2.89 o 
   7   5   6       45.11       38.13      5.30 o 
   8   5   6        0.97       10.91      5.02 o 
  -8   6   6       10.29       12.55      4.06 o 
  -7   6   6      117.99      131.14      7.68 o 
  -6   6   6        9.87       10.74      3.06 o 
  -5   6   6       47.13       54.96      5.33 o 
  -4   6   6      254.61      267.17      8.11 o 
  -3   6   6      195.60      177.50      6.85 o 
  -2   6   6      550.77      552.43      9.10 o 
  -1   6   6       24.75       36.63      2.24 o 
   0   6   6      192.29      183.39      5.28 o 
   1   6   6      370.23      363.75      7.20 o 
   2   6   6        1.33       -0.69      1.52 o 
   3   6   6       35.87       39.54      3.68 o 
   4   6   6      316.80      335.91     11.37 o 
   5   6   6       63.01       57.09      4.85 o 
   6   6   6      216.40      199.09     12.66 o 
   7   6   6       30.48       30.49      5.05 o 
  -8   7   6        4.39        9.38      3.92 o 
  -7   7   6       13.98        5.99      3.28 o 
  -6   7   6       16.87       21.33      3.85 o 
  -5   7   6       80.30       72.02      5.45 o 
  -4   7   6       13.66       10.72      2.90 o 
  -3   7   6      617.13      547.70     45.09 o 
  -2   7   6      418.03      419.77     12.25 o 
  -1   7   6      520.14      513.68     18.15 o 
   0   7   6       35.35       37.48      2.42 o 
   1   7   6      525.94      502.21      8.80 o 
   2   7   6      182.52      182.77      6.50 o 
   3   7   6      310.70      278.20      8.43 o 
   4   7   6      140.39      126.06      6.41 o 
   5   7   6       17.00       17.17      3.44 o 
   6   7   6       10.56        7.21      3.29 o 
   7   7   6       12.41       14.06      4.17 o 
  -8   8   6        0.17       -2.04      4.03 o 
  -7   8   6        2.42       -0.92      2.76 o 
  -6   8   6       85.34       86.69      6.38 o 
  -5   8   6        8.35        9.51      3.00 o 
  -4   8   6      470.27      427.42     11.34 o 
  -3   8   6       27.79       29.38      3.50 o 
  -2   8   6      916.29      896.27     31.81 o 
  -1   8   6       68.76       74.27      4.07 o 
   0   8   6       74.89       63.56      4.53 o 
   1   8   6       54.78       53.64      4.95 o 
   2   8   6       77.89       71.71      4.74 o 
   3   8   6      642.48      622.06     20.19 o 
   4   8   6        4.46        1.57      2.28 o 
   5   8   6        3.81        6.11      4.42 o 
   6   8   6       54.73       59.19      6.71 o 
   7   8   6       26.94       32.19      5.55 o 
  -7   9   6        0.98        0.19      2.88 o 
  -6   9   6        6.62        7.27      3.10 o 
  -5   9   6       70.91       67.72      6.40 o 
  -4   9   6        0.35       -0.84      2.21 o 
  -3   9   6       63.21       62.57      4.88 o 
  -2   9   6        2.15        0.51      2.33 o 
  -1   9   6      661.12      694.24     14.85 o 
   0   9   6       18.20       16.50      2.47 o 
   1   9   6       53.95       62.70      4.58 o 
   2   9   6       14.12       13.32      2.82 o 
   3   9   6      567.38      575.15     18.76 o 
   4   9   6       67.47       76.68      5.69 o 
   5   9   6        3.63        8.32      3.56 o 
   6   9   6        3.18        8.25      4.86 o 
  -7  10   6       22.21       18.03      4.76 o 
  -6  10   6        0.09       -3.47      2.77 o 
  -5  10   6       39.00       38.23      4.71 o 
  -4  10   6       93.92      101.94      7.42 o 
  -3  10   6        0.52        1.34      2.28 o 
  -2  10   6       49.14       58.75      4.91 o 
  -1  10   6      383.12      376.20     10.30 o 
   0  10   6      358.95      350.87      9.30 o 
   1  10   6        4.35        5.10      2.38 o 
   2  10   6       99.51       86.94      6.90 o 
   3  10   6       21.09       21.16      3.55 o 
   4  10   6       84.48       94.71      9.44 o 
   5  10   6       10.27       16.83      4.14 o 
   6  10   6        3.20        7.64      4.02 o 
  -6  11   6        0.01        2.16      3.25 o 
  -5  11   6       10.39        7.94      3.51 o 
  -4  11   6        8.73        8.73      3.37 o 
  -3  11   6        6.72        6.74      2.96 o 
  -2  11   6       16.69       10.28      3.15 o 
  -1  11   6       83.19       88.44      7.08 o 
   0  11   6       35.43       32.99      6.22 o 
   1  11   6        0.02       -0.77      2.12 o 
   2  11   6        0.92        2.19      5.26 o 
   3  11   6        2.25        2.72      2.89 o 
   4  11   6       11.28       15.55      4.27 o 
   5  11   6        8.79       19.89      4.48 o 
  -5  12   6        3.25       11.06      3.85 o 
  -4  12   6        3.41        4.14      3.27 o 
  -3  12   6       32.18       32.38      4.66 o 
  -2  12   6       21.96       24.98      5.48 o 
  -1  12   6      181.74      192.10     15.81 o 
   0  12   6       84.91       98.26      9.43 o 
   1  12   6       22.34       20.43      4.81 o 
   2  12   6        1.51        6.83      3.88 o 
   3  12   6        5.69        9.76      3.87 o 
   4  12   6        0.16       -1.79      3.11 o 
  -4  13   6        8.08       12.13      3.93 o 
  -3  13   6        1.27        4.31      4.34 o 
  -2  13   6        0.22       -1.51      4.57 o 
  -1  13   6        5.87        7.81      5.11 o 
   0  13   6        1.20        1.90      4.35 o 
   1  13   6        9.72       13.38      6.13 o 
   2  13   6        2.47        2.42      3.64 o 
   3  13   6        8.48        5.17      3.76 o 
  -2  14   6        0.17        5.42     10.34 o 
  -1  14   6        8.45        5.72      5.28 o 
   0  14   6        9.75        3.94      5.07 o 
   1  14   6       10.35        7.47      5.54 o 
  -9   1   7       16.86       15.62      7.48 o 
  -8   1   7        2.86        5.11      4.45 o 
  -7   1   7       35.24       33.46      4.36 o 
  -6   1   7       16.16       17.08      3.28 o 
  -5   1   7       76.11       82.52      9.02 o 
  -4   1   7       43.93       47.70      2.42 o 
  -3   1   7     1312.96     1367.17     18.42 o 
  -2   1   7      205.64      216.57      4.37 o 
  -1   1   7       17.14       15.81      1.34 o 
   0   1   7       14.10       16.14      1.26 o 
   1   1   7     1771.62     1924.76     27.20 o 
   2   1   7      396.97      381.01      6.40 o 
   3   1   7       33.41       37.70      2.54 o 
   4   1   7        0.36        1.26      1.68 o 
   5   1   7       44.97       53.08      3.76 o 
   6   1   7       63.67       58.05      5.66 o 
   7   1   7       72.28       67.24      6.70 o 
   8   1   7        2.18       -3.31      4.81 o 
  -9   2   7        0.95       -0.24      4.42 o 
  -8   2   7       14.51       11.43      5.86 o 
  -7   2   7       61.04       69.03      7.65 o 
  -6   2   7      561.12      583.11     12.12 o 
  -5   2   7      630.12      600.01     12.90 o 
  -4   2   7     2545.37     2474.69     35.57 o 
  -3   2   7       12.27       13.04      1.26 o 
  -2   2   7       95.21      102.06      2.84 o 
  -1   2   7     1652.08     1658.49     23.24 o 
   0   2   7       11.74       17.58      1.24 o 
   1   2   7      387.16      472.37      8.49 o 
   2   2   7      437.05      356.62      8.42 o 
   3   2   7      485.10      442.25      8.39 o 
   4   2   7       27.92       30.10      2.82 o 
   5   2   7      404.36      399.13      9.31 o 
   6   2   7       10.63        6.45      3.76 o 
   7   2   7        9.93       14.31      4.48 o 
   8   2   7        2.55       15.01      4.48 o 
  -9   3   7       19.94       25.04      6.17 o 
  -8   3   7        2.78       -1.48      4.75 o 
  -7   3   7       36.46       43.50      6.01 o 
  -6   3   7       21.17       33.08      4.00 o 
  -5   3   7      148.43      186.42      5.80 o 
  -4   3   7        0.22       -0.04      1.57 o 
  -3   3   7      153.15      171.75      4.83 o 
  -2   3   7      211.28      212.13      4.37 o 
  -1   3   7       85.73       88.42      2.86 o 
   0   3   7      388.60      413.92      6.68 o 
   1   3   7      506.89      564.06     10.90 o 
   2   3   7       61.68       47.46      2.78 o 
   3   3   7       41.21       44.10      2.99 o 
   4   3   7      538.09      515.83     10.45 o 
   5   3   7        0.20        1.27      2.59 o 
   6   3   7       13.72       18.41      3.39 o 
   7   3   7       16.16       18.00      4.36 o 
   8   3   7        3.58        9.27      4.73 o 
  -9   4   7        0.01       -1.58      4.49 o 
  -8   4   7       23.64       26.67      5.82 o 
  -7   4   7       14.15       13.87      3.38 o 
  -6   4   7       10.37        6.51      2.84 o 
  -5   4   7       42.27       43.50      7.43 o 
  -4   4   7      755.88      729.22     13.11 o 
  -3   4   7      110.30      105.27      4.00 o 
  -2   4   7      488.08      484.96      7.86 o 
  -1   4   7     1392.53     1420.05     19.00 o 
   0   4   7      367.14      430.66      7.08 o 
   1   4   7     2986.05     3121.96     38.90 o 
   2   4   7     1036.01      998.68     16.18 o 
   3   4   7      245.02      244.10      6.30 o 
   4   4   7      352.01      324.50      9.03 o 
   5   4   7      186.62      203.70      8.57 o 
   6   4   7       29.40       30.37      4.00 o 
   7   4   7       33.67       35.51      6.56 o 
   8   4   7       58.92       83.37      9.66 o 
  -9   5   7        0.44       -4.97      4.26 o 
  -8   5   7        0.06       -4.98      3.89 o 
  -7   5   7        5.55        3.71      3.45 o 
  -6   5   7      110.24      122.65      6.71 o 
  -5   5   7       96.21       94.27      5.49 o 
  -4   5   7       18.11       11.88      2.42 o 
  -3   5   7      144.35      139.12      4.61 o 
  -2   5   7       23.52       14.15      1.70 o 
  -1   5   7       10.60       20.90      1.77 o 
   0   5   7      511.69      612.27      9.59 o 
   1   5   7      157.24      166.90      3.98 o 
   2   5   7      427.92      421.93      9.72 o 
   3   5   7        5.40        6.84      2.58 o 
   4   5   7       13.44        8.02      2.66 o 
   5   5   7      130.37      133.49      6.43 o 
   6   5   7      143.31      157.34      8.48 o 
   7   5   7        6.40        6.85      4.14 o 
  -8   6   7       72.50       66.36      6.38 o 
  -7   6   7        0.05       -2.03      2.72 o 
  -6   6   7      223.24      234.36      8.58 o 
  -5   6   7       35.10       41.23      4.12 o 
  -4   6   7        0.06        0.95      1.89 o 
  -3   6   7      134.31      130.86      5.24 o 
  -2   6   7        0.47        0.26      1.64 o 
  -1   6   7      234.31      226.48      6.09 o 
   0   6   7     1469.67     1491.21     20.35 o 
   1   6   7      669.50      620.63     11.43 o 
   2   6   7        1.78        4.58      1.78 o 
   3   6   7     1515.04     1452.36     26.23 o 
   4   6   7       46.64       66.02      5.20 o 
   5   6   7       30.92       34.68      4.13 o 
   6   6   7      106.44      126.47      7.29 o 
   7   6   7        0.61       -0.78      3.18 o 
  -8   7   7        0.50        1.42      3.45 o 
  -7   7   7        0.18       -0.97      2.91 o 
  -6   7   7       45.39       50.88      5.09 o 
  -5   7   7      132.76      127.52      8.22 o 
  -4   7   7       11.47       11.87      2.73 o 
  -3   7   7       76.48       70.75      8.50 o 
  -2   7   7      110.70      107.00      4.98 o 
  -1   7   7      333.56      333.28      7.30 o 
   0   7   7       74.79       78.19      3.28 o 
   1   7   7        5.55        6.09      1.74 o 
   2   7   7        1.29        0.64      1.92 o 
   3   7   7      807.27      795.98     16.88 o 
   4   7   7       29.56       29.99      3.68 o 
   5   7   7       56.17       63.95      5.24 o 
   6   7   7        6.99       11.68      3.88 o 
   7   7   7        6.40        4.62      3.52 o 
  -8   8   7        0.69       -1.29      3.51 o 
  -7   8   7        0.02       -2.03      2.80 o 
  -6   8   7        2.62        4.79      2.88 o 
  -5   8   7        1.30        1.68      2.54 o 
  -4   8   7        0.78       -1.39      1.98 o 
  -3   8   7        1.89        1.51      2.40 o 
  -2   8   7      741.37      696.04     14.89 o 
  -1   8   7      167.55      154.47      5.16 o 
   0   8   7        7.75       11.41      1.87 o 
   1   8   7      282.51      274.16      8.22 o 
   2   8   7       79.02       78.31      5.05 o 
   3   8   7      100.41      100.63      5.90 o 
   4   8   7        5.72        7.79      2.66 o 
   5   8   7       20.04       22.07      3.71 o 
   6   8   7        0.09        9.40      3.81 o 
  -7   9   7        0.04       -0.81      3.26 o 
  -6   9   7        3.79        7.98      3.30 o 
  -5   9   7        0.34        1.37      2.70 o 
  -4   9   7       99.79      109.80      6.55 o 
  -3   9   7       65.90       66.80      5.07 o 
  -2   9   7      184.70      203.18     12.65 o 
  -1   9   7       11.12        9.38      2.24 o 
   0   9   7      421.81      426.86     10.85 o 
   1   9   7      175.28      191.52      7.02 o 
   2   9   7        4.13        8.87      2.69 o 
   3   9   7      329.23      317.81     10.88 o 
   4   9   7       49.43       55.60      5.16 o 
   5   9   7      129.11      109.03      8.41 o 
   6   9   7       49.34       46.06      6.03 o 
  -6  10   7        0.01       -1.20      3.10 o 
  -5  10   7       13.93       21.19      4.00 o 
  -4  10   7        3.90        2.02      2.62 o 
  -3  10   7       20.97       17.38      3.46 o 
  -2  10   7       65.00       73.06      5.43 o 
  -1  10   7       15.89       17.92      3.21 o 
   0  10   7       18.51       19.93      3.37 o 
   1  10   7      147.62      150.59      6.95 o 
   2  10   7        0.10        0.23      2.36 o 
   3  10   7       25.03       20.21      3.63 o 
   4  10   7       28.69       26.46      4.15 o 
   5  10   7        6.09       16.10      4.23 o 
  -6  11   7       25.48       38.85      5.35 o 
  -5  11   7       33.21       34.68      4.80 o 
  -4  11   7        8.71       15.60      3.75 o 
  -3  11   7       67.51       67.76      9.76 o 
  -2  11   7      269.60      268.64     14.79 o 
  -1  11   7      177.08      175.48     11.85 o 
   0  11   7        7.48        8.41      4.38 o 
   1  11   7       14.95       16.61      3.23 o 
   2  11   7       33.80       36.36      4.26 o 
   3  11   7        9.87       10.40      4.56 o 
   4  11   7        1.00        9.56      3.87 o 
   5  11   7        2.96        4.15      3.84 o 
  -5  12   7        1.13        1.52      3.10 o 
  -4  12   7       18.62       22.04      4.38 o 
  -3  12   7        3.63        8.01      3.57 o 
  -2  12   7      130.33      124.77     11.83 o 
  -1  12   7        9.45       11.74      4.90 o 
   0  12   7       47.62       32.47      6.24 o 
   1  12   7      134.27      151.54     31.05 o 
   2  12   7       14.26       13.93      3.53 o 
   3  12   7        3.07        6.68      4.64 o 
   4  12   7        2.35        6.18      3.74 o 
  -4  13   7        9.63       10.15      3.87 o 
  -3  13   7       12.30       22.00      5.86 o 
  -2  13   7       39.55       50.31      9.51 o 
  -1  13   7        3.68       -4.23      4.25 o 
   0  13   7       18.24       17.98      7.80 o 
   1  13   7        0.23       -0.22      3.94 o 
   2  13   7        2.89       10.81      4.10 o 
   3  13   7        9.33        4.79      4.33 o 
  -2  14   7        0.01       -0.19      5.47 o 
  -1  14   7        0.00       -4.69      4.73 o 
   0  14   7        7.25        6.87      7.09 o 
   1  14   7        9.75       21.57      6.29 o 
  -9   0   8        5.03       -0.48      8.85 o 
  -8   0   8       77.42       82.36     15.60 o 
  -7   0   8        3.11       -0.34      5.49 o 
  -6   0   8        2.16        5.77     10.11 o 
  -5   0   8      108.12      106.77      8.00 o 
  -4   0   8       54.82       45.54      3.54 o 
  -3   0   8      495.13      523.47     12.64 o 
  -2   0   8      576.61      606.66     13.17 o 
  -1   0   8      333.07      366.93      8.80 o 
   0   0   8     7392.90     8105.81    230.69 o 
   1   0   8     1972.05     2321.62     52.36 o 
   2   0   8      461.58      457.89     10.58 o 
   3   0   8      785.02      833.99     17.67 o 
   4   0   8        6.32        4.44      3.33 o 
   5   0   8      206.15      203.77     10.70 o 
   6   0   8        0.68        3.99      4.27 o 
   7   0   8       41.08       48.79     10.65 o 
   8   0   8        8.38       17.07      8.51 o 
  -9   1   8       23.63       20.83      8.05 o 
  -8   1   8        0.41        3.75      4.18 o 
  -7   1   8        0.80        2.63      3.21 o 
  -6   1   8       26.27       36.21      4.14 o 
  -5   1   8       10.39        8.61      2.12 o 
  -4   1   8      519.64      519.27      8.80 o 
  -3   1   8      509.16      516.13      8.46 o 
  -2   1   8      584.65      541.32      8.56 o 
  -1   1   8      520.73      583.38      8.89 o 
   0   1   8     2853.94     2936.39     36.42 o 
   1   1   8     5297.32     5728.26     76.38 o 
   2   1   8     1287.28     1256.53     17.05 o 
   3   1   8      238.89      226.56      5.83 o 
   4   1   8       18.89       18.19      2.44 o 
   5   1   8      278.23      274.88      8.84 o 
   6   1   8      244.61      233.66      9.93 o 
   7   1   8       33.33       33.71      5.48 o 
   8   1   8        5.55        5.86      5.68 o 
  -9   2   8        4.77        5.49      4.80 o 
  -8   2   8       49.73       44.25      6.45 o 
  -7   2   8        4.79        6.00      4.06 o 
  -6   2   8      151.62      123.34     10.33 o 
  -5   2   8        1.83        2.41      2.31 o 
  -4   2   8       53.67       61.65      3.80 o 
  -3   2   8      227.47      240.33      6.01 o 
  -2   2   8      207.43      189.63      4.18 o 
  -1   2   8      103.53      108.93      3.86 o 
   0   2   8      150.99      129.93      4.17 o 
   1   2   8      552.20      612.56     10.63 o 
   2   2   8       27.67       32.70      2.37 o 
   3   2   8      112.17      123.70      4.48 o 
   4   2   8      145.47      137.36      5.20 o 
   5   2   8      269.27      266.12      8.70 o 
   6   2   8        9.18        6.91      3.61 o 
   7   2   8        4.25        2.10      3.88 o 
   8   2   8        9.53        6.80      9.37 o 
  -9   3   8        0.00       -4.33      4.10 o 
  -8   3   8        0.50       -0.38      3.89 o 
  -7   3   8       43.57       41.74      7.23 o 
  -6   3   8      367.27      313.79      9.69 o 
  -5   3   8        0.41        0.10      1.82 o 
  -4   3   8      134.16      134.83     11.67 o 
  -3   3   8      548.66      500.31      9.65 o 
  -2   3   8     1360.02     1365.84     18.47 o 
  -1   3   8       61.52       71.89      3.02 o 
   0   3   8       10.81       12.11      1.21 o 
   1   3   8       60.25       64.13      3.04 o 
   2   3   8     1323.13     1299.95     20.16 o 
   3   3   8      426.44      446.83     12.23 o 
   4   3   8       33.91       29.17      3.46 o 
   5   3   8        9.11        1.48      2.83 o 
   6   3   8       73.99       73.52      6.88 o 
   7   3   8        9.99       11.18      5.42 o 
   8   3   8       17.40       26.76      6.33 o 
  -9   4   8        5.08        5.70      7.28 o 
  -8   4   8        7.92        6.74      4.85 o 
  -7   4   8       17.24        4.57      4.21 o 
  -6   4   8      239.68      239.81     10.75 o 
  -5   4   8      414.98      358.07      9.92 o 
  -4   4   8      253.23      251.55      7.33 o 
  -3   4   8      420.45      430.09      8.83 o 
  -2   4   8      355.40      396.66      8.06 o 
  -1   4   8      227.22      254.41      5.19 o 
   0   4   8       11.79       12.12      1.31 o 
   1   4   8        7.35        7.20      1.47 o 
   2   4   8      261.28      252.98      7.36 o 
   3   4   8       20.40       17.73      2.36 o 
   4   4   8       51.99       56.48      4.38 o 
   5   4   8      459.15      496.32     12.63 o 
   6   4   8       12.65       17.12      8.16 o 
   7   4   8        1.10        0.22      3.54 o 
  -8   5   8        8.37        5.53      6.92 o 
  -7   5   8        8.66        3.21      3.13 o 
  -6   5   8      133.93      134.92      7.10 o 
  -5   5   8      155.57      144.58      6.59 o 
  -4   5   8       30.38       30.20      3.36 o 
  -3   5   8       12.43       28.87      3.91 o 
  -2   5   8       18.98       27.00      2.64 o 
  -1   5   8      240.07      257.70      5.88 o 
   0   5   8       33.09       34.83      2.31 o 
   1   5   8        0.02        1.74      1.32 o 
   2   5   8        6.37        7.58      1.84 o 
   3   5   8      333.89      307.79     10.15 o 
   4   5   8        0.01        0.27      2.71 o 
   5   5   8      347.20      349.68     10.45 o 
   6   5   8      149.13      142.88     11.17 o 
   7   5   8        8.14        9.80      6.44 o 
  -8   6   8       18.57       17.77      6.54 o 
  -7   6   8        0.27       -0.91      3.94 o 
  -6   6   8       11.41       11.37      4.78 o 
  -5   6   8      175.18      178.22      8.25 o 
  -4   6   8        5.78        5.58      2.31 o 
  -3   6   8       97.35       99.28      4.39 o 
  -2   6   8       75.17       83.31      4.72 o 
  -1   6   8      215.50      214.22      5.02 o 
   0   6   8       86.07       84.48      5.10 o 
   1   6   8        0.47        0.51      1.46 o 
   2   6   8      464.69      423.22     10.56 o 
   3   6   8      124.08      117.54      6.02 o 
   4   6   8      154.82      159.93      6.88 o 
   5   6   8       70.95       77.90      6.59 o 
   6   6   8        7.20       10.08      3.25 o 
   7   6   8        1.49       -0.67      4.18 o 
  -8   7   8       25.00       21.58      4.73 o 
  -7   7   8        3.23       11.49      3.64 o 
  -6   7   8      134.38      130.34      7.44 o 
  -5   7   8      120.06      111.03      6.47 o 
  -4   7   8      170.18      175.30      6.97 o 
  -3   7   8       60.43       58.46      4.38 o 
  -2   7   8      603.32      578.05     15.55 o 
  -1   7   8      490.26      477.45      8.71 o 
   0   7   8       56.31       60.81      3.53 o 
   1   7   8      322.89      326.83      7.72 o 
   2   7   8      911.21      877.28     17.89 o 
   3   7   8      141.87      123.03      6.33 o 
   4   7   8        0.53       -0.71      2.52 o 
   5   7   8      116.86      120.48      7.08 o 
   6   7   8        3.62        7.92      3.84 o 
   7   7   8        4.88       10.87      5.46 o 
  -7   8   8        0.74        1.87      3.18 o 
  -6   8   8        7.31       14.26      3.62 o 
  -5   8   8       21.69       27.29      4.03 o 
  -4   8   8       73.34       74.16      5.35 o 
  -3   8   8      658.89      657.32     14.79 o 
  -2   8   8      737.97      735.53     20.87 o 
  -1   8   8        6.96        9.33      2.73 o 
   0   8   8       80.72       73.67      3.97 o 
   1   8   8        0.95       -0.41      1.98 o 
   2   8   8      280.11      303.23      9.20 o 
   3   8   8       11.41       15.12      5.66 o 
   4   8   8        0.61        3.57      2.74 o 
   5   8   8        2.37        2.65      2.90 o 
   6   8   8       33.03       46.38      6.35 o 
  -7   9   8        0.05       -0.42      3.13 o 
  -6   9   8        4.79        6.86      3.30 o 
  -5   9   8       70.00       60.12      5.48 o 
  -4   9   8       19.83       20.12      3.64 o 
  -3   9   8       59.30       53.64      4.74 o 
  -2   9   8        2.69       -2.27      2.10 o 
  -1   9   8       51.97       50.85      5.22 o 
   0   9   8      488.23      482.76     12.95 o 
   1   9   8      698.47      672.86     15.15 o 
   2   9   8       33.86       34.35      3.89 o 
   3   9   8       28.75       31.93      4.05 o 
   4   9   8       12.77       15.21      3.52 o 
   5   9   8       53.39       73.63      7.65 o 
   6   9   8        5.28       11.93      6.34 o 
  -6  10   8        1.05        2.57      3.30 o 
  -5  10   8        2.05        1.91      2.91 o 
  -4  10   8       15.16       20.95      3.89 o 
  -3  10   8       54.83       42.37      4.56 o 
  -2  10   8       32.13       33.39      4.26 o 
  -1  10   8        1.35        2.32      2.75 o 
   0  10   8       24.38       27.49      4.38 o 
   1  10   8       10.37       11.57      3.61 o 
   2  10   8       47.20       48.89      5.65 o 
   3  10   8        1.06        2.04      2.71 o 
   4  10   8      123.59      121.53      7.44 o 
   5  10   8        1.93        5.48      3.65 o 
  -6  11   8        0.56        3.59      3.73 o 
  -5  11   8        1.48        7.10      3.54 o 
  -4  11   8        0.13       -0.11      2.85 o 
  -3  11   8       60.43       68.34      5.80 o 
  -2  11   8      302.32      307.47     11.99 o 
  -1  11   8        2.76       -2.07      3.48 o 
   0  11   8      206.64      207.99     12.91 o 
   1  11   8        5.31        7.70      2.92 o 
   2  11   8       46.14       45.02      5.09 o 
   3  11   8       21.86       23.64      3.98 o 
   4  11   8       38.23       35.54      5.52 o 
  -5  12   8        9.02        8.32      3.87 o 
  -4  12   8       11.38        9.61      3.61 o 
  -3  12   8       56.75       53.36      6.64 o 
  -2  12   8       51.88       44.63      8.45 o 
  -1  12   8        0.38        5.93      4.37 o 
   0  12   8        0.03        2.16      3.95 o 
   1  12   8        4.37        8.98      4.48 o 
   2  12   8       20.29       22.38      4.94 o 
   3  12   8        5.55        9.58      3.37 o 
  -3  13   8       73.84       74.83     10.29 o 
  -2  13   8        4.28       14.33      7.40 o 
  -1  13   8       46.64       53.77      8.34 o 
   0  13   8        0.04        3.35      4.69 o 
   1  13   8        9.30        3.53      4.74 o 
   2  13   8       42.76       40.66      9.65 o 
  -9   1   9        0.62       -1.70      6.36 o 
  -8   1   9       22.20       26.83      6.11 o 
  -7   1   9       33.14       38.23      4.72 o 
  -6   1   9       47.06       40.24      4.44 o 
  -5   1   9      166.73      177.57      5.78 o 
  -4   1   9       25.07       31.69      2.81 o 
  -3   1   9       13.85       11.98      1.57 o 
  -2   1   9       43.28       53.53      4.37 o 
  -1   1   9      428.69      416.64      7.10 o 
   0   1   9        5.42        7.50      1.28 o 
   1   1   9        7.76        8.76      1.43 o 
   2   1   9        0.13        1.16      1.23 o 
   3   1   9       27.45       24.10      2.72 o 
   4   1   9      255.58      229.72      7.78 o 
   5   1   9       41.96       40.67      4.43 o 
   6   1   9      219.43      240.76     10.57 o 
   7   1   9       33.93       26.11      5.41 o 
   8   1   9        5.88        5.61      5.61 o 
  -9   2   9        8.32        6.72      9.64 o 
  -8   2   9       42.83       43.28      7.22 o 
  -7   2   9       18.39       30.02      5.46 o 
  -6   2   9      357.12      348.25     10.51 o 
  -5   2   9        8.18        8.79      2.21 o 
  -4   2   9       40.18       38.28      4.49 o 
  -3   2   9      509.30      519.13      8.65 o 
  -2   2   9      909.71      912.47     13.21 o 
  -1   2   9      326.24      336.89      6.17 o 
   0   2   9       90.34       87.68      2.76 o 
   1   2   9       10.04       12.22      1.65 o 
   2   2   9      335.30      308.82      6.98 o 
   3   2   9      280.87      291.95      7.53 o 
   4   2   9      318.25      324.14      9.43 o 
   5   2   9       19.50       11.89      3.27 o 
   6   2   9       23.16       26.90      4.81 o 
   7   2   9       27.66       44.93      7.64 o 
  -9   3   9        5.80        7.87      5.07 o 
  -8   3   9        5.21        5.24      4.51 o 
  -7   3   9       96.98       98.43      8.30 o 
  -6   3   9     1057.01     1054.56     27.94 o 
  -5   3   9       13.85       12.34      2.47 o 
  -4   3   9      802.80      793.28     14.19 o 
  -3   3   9      379.91      374.28      8.09 o 
  -2   3   9      315.30      305.14      6.38 o 
  -1   3   9      233.03      212.97      4.66 o 
   0   3   9      257.83      236.95      4.74 o 
   1   3   9      495.43      434.40      9.55 o 
   2   3   9       27.40       23.62      2.34 o 
   3   3   9      455.44      399.04      8.79 o 
   4   3   9       36.98       45.77      3.92 o 
   5   3   9      285.69      293.50     11.27 o 
   6   3   9       76.90       84.33      7.46 o 
   7   3   9       10.52       12.01      6.23 o 
  -9   4   9       11.74       11.86      5.39 o 
  -8   4   9       26.26       36.83      6.38 o 
  -7   4   9      121.89      139.02      9.64 o 
  -6   4   9       89.99       93.05      6.71 o 
  -5   4   9        8.18        8.88      2.79 o 
  -4   4   9      258.95      247.11      6.77 o 
  -3   4   9      288.93      289.99      7.01 o 
  -2   4   9      889.02      958.73     15.30 o 
  -1   4   9        6.63        7.17      1.39 o 
   0   4   9      470.57      444.41      8.76 o 
   1   4   9       11.56       12.22      2.07 o 
   2   4   9       70.12       74.97      3.79 o 
   3   4   9      131.25      124.80      4.93 o 
   4   4   9       65.13       76.97      5.09 o 
   5   4   9      442.32      464.13     14.75 o 
   6   4   9       14.19       21.25      5.95 o 
   7   4   9        9.12        4.34      3.58 o 
  -8   5   9        6.27       12.25      5.28 o 
  -7   5   9       58.95       54.45      5.47 o 
  -6   5   9        4.00        3.19      2.78 o 
  -5   5   9        1.41        1.11      2.20 o 
  -4   5   9      158.47      154.75      6.21 o 
  -3   5   9      754.45      684.23     16.55 o 
  -2   5   9       66.89       65.10      3.53 o 
  -1   5   9     1553.34     1562.87     23.67 o 
   0   5   9      243.84      258.96      7.26 o 
   1   5   9       91.81       98.24      4.34 o 
   2   5   9       11.92       11.87      2.17 o 
   3   5   9       14.85       16.04      2.87 o 
   4   5   9      766.18      733.15     16.16 o 
   5   5   9       19.68       23.26      4.27 o 
   6   5   9       80.02       75.65      7.44 o 
   7   5   9       33.68       39.69      8.22 o 
  -8   6   9       26.57       19.18      5.45 o 
  -7   6   9       13.11       14.59      3.94 o 
  -6   6   9        8.38       14.47      3.86 o 
  -5   6   9        0.25        1.83      2.41 o 
  -4   6   9       18.43       17.53      3.05 o 
  -3   6   9       95.31       91.84      4.36 o 
  -2   6   9       46.38       57.81      3.59 o 
  -1   6   9       13.24       14.37      1.94 o 
   0   6   9      278.24      287.40      6.98 o 
   1   6   9      353.88      338.44      7.92 o 
   2   6   9      147.62      149.27      6.10 o 
   3   6   9      360.30      380.35     10.52 o 
   4   6   9        3.92       10.71      2.85 o 
   5   6   9       31.04       29.97      3.98 o 
   6   6   9        0.61        8.44     10.53 o 
   7   6   9       10.66       17.16     10.39 o 
  -8   7   9       35.90       25.21      5.97 o 
  -7   7   9        7.34        6.83      3.54 o 
  -6   7   9        5.79        2.09      3.06 o 
  -5   7   9        2.30        4.94      2.71 o 
  -4   7   9      289.61      295.28      9.18 o 
  -3   7   9       83.06       78.81      5.74 o 
  -2   7   9       37.52       31.87      3.03 o 
  -1   7   9      222.71      211.15      7.01 o 
   0   7   9       10.04        7.04      1.91 o 
   1   7   9      650.23      607.23     11.95 o 
   2   7   9      339.75      337.56      9.73 o 
   3   7   9       33.45       45.19      4.29 o 
   4   7   9       64.50       71.12      6.19 o 
   5   7   9       28.24       34.09      4.40 o 
   6   7   9        2.61        7.15      4.70 o 
  -7   8   9       25.45       24.82      5.50 o 
  -6   8   9        1.55        4.37      3.14 o 
  -5   8   9       23.57       25.24      4.00 o 
  -4   8   9      309.32      311.28     11.71 o 
  -3   8   9       88.13       88.94      5.61 o 
  -2   8   9        0.86        1.24      2.31 o 
  -1   8   9       10.29       11.49      2.62 o 
   0   8   9       47.72       52.33      3.66 o 
   1   8   9     1461.02     1384.32     25.57 o 
   2   8   9       82.11       83.78      5.46 o 
   3   8   9       39.53       36.05      4.15 o 
   4   8   9       77.35       69.91      5.70 o 
   5   8   9       18.96       19.66      3.82 o 
   6   8   9        5.76        5.14      3.86 o 
  -7   9   9        9.05       14.87      4.12 o 
  -6   9   9        0.62       -1.12      3.69 o 
  -5   9   9       44.06       37.69      5.51 o 
  -4   9   9        4.48        4.58      2.99 o 
  -3   9   9        5.83        2.69      2.45 o 
  -2   9   9      266.02      260.25     10.39 o 
  -1   9   9       27.71       25.57      3.54 o 
   0   9   9       14.29       13.14      3.46 o 
   1   9   9       30.83       33.94      3.96 o 
   2   9   9       72.02       66.73      5.26 o 
   3   9   9       90.16       83.97      6.01 o 
   4   9   9       26.07       28.14      5.26 o 
   5   9   9        0.30       -0.65      2.86 o 
  -6  10   9       23.85       32.39      7.32 o 
  -5  10   9        1.72        1.08      3.10 o 
  -4  10   9       32.05       24.66      4.01 o 
  -3  10   9       12.02       14.90      3.49 o 
  -2  10   9       52.04       58.86      6.16 o 
  -1  10   9       16.57       15.01      4.94 o 
   0  10   9        8.15        6.32      3.26 o 
   1  10   9        0.28       -1.13      2.59 o 
   2  10   9       30.93       42.12      4.85 o 
   3  10   9      149.49      141.38      7.74 o 
   4  10   9       33.96       52.05      7.04 o 
   5  10   9       26.73       24.18      4.91 o 
  -5  11   9       28.99       30.98      4.83 o 
  -4  11   9       10.27       13.61      3.71 o 
  -3  11   9       55.59       60.20      6.87 o 
  -2  11   9       22.76       15.36      4.28 o 
  -1  11   9      134.44      179.84     12.40 o 
   0  11   9       23.30       24.15      5.28 o 
   1  11   9        5.90        7.23      4.71 o 
   2  11   9       10.55       14.84      3.56 o 
   3  11   9        0.87       -1.75      2.55 o 
   4  11   9       26.54       36.81      5.53 o 
  -4  12   9       62.53       69.88      7.69 o 
  -3  12   9       29.72       24.61      5.44 o 
  -2  12   9        9.61       14.00      6.53 o 
  -1  12   9       62.51       68.18      8.76 o 
   0  12   9        5.30        5.74      4.44 o 
   1  12   9       10.30       15.60      5.24 o 
   2  12   9       29.80       32.76      6.05 o 
   3  12   9       21.54       24.06      5.46 o 
  -3  13   9        4.17        1.47     11.48 o 
  -2  13   9        3.19        5.09      5.59 o 
  -1  13   9        0.01        5.66      6.42 o 
   0  13   9        2.62        8.23      4.87 o 
   1  13   9       41.67       60.26      9.99 o 
   2  13   9       28.60       35.34      7.02 o 
  -9   0  10        5.66        0.62     10.99 o 
  -8   0  10        4.99        6.14      7.11 o 
  -7   0  10       10.92       14.26      5.05 o 
  -6   0  10        7.93        2.73     10.34 o 
  -5   0  10        0.06        2.54      3.43 o 
  -4   0  10       18.44       22.11      4.25 o 
  -3   0  10        2.93        2.57      1.96 o 
  -2   0  10      347.27      326.57      8.92 o 
  -1   0  10        0.13        0.65      1.61 o 
   0   0  10     1380.06     1398.43     26.74 o 
   1   0  10      197.60      196.40      6.22 o 
   2   0  10       46.19       37.33      4.69 o 
   3   0  10       50.35       61.35      7.82 o 
   4   0  10      606.77      601.54     20.09 o 
   5   0  10        3.08       12.21      4.78 o 
   6   0  10       26.84       37.15     11.32 o 
   7   0  10        4.54       11.70      7.70 o 
  -9   1  10        0.07        7.45      7.62 o 
  -8   1  10        7.39        1.98      9.23 o 
  -7   1  10        9.58       10.18      3.56 o 
  -6   1  10        0.13       -1.35      3.38 o 
  -5   1  10        8.11        2.75      2.50 o 
  -4   1  10      292.81      291.50      7.30 o 
  -3   1  10      100.48       84.93      3.30 o 
  -2   1  10     1282.19     1229.24     17.15 o 
  -1   1  10      283.36      345.66      7.67 o 
   0   1  10      527.33      531.57      9.23 o 
   1   1  10        7.24        5.57      1.70 o 
   2   1  10       12.11        9.55      1.69 o 
   3   1  10       97.47       95.08      5.28 o 
   4   1  10       86.85       89.23      9.75 o 
   5   1  10       42.22       45.36      4.64 o 
   6   1  10        0.40        4.19      3.73 o 
   7   1  10        3.17        2.68      4.44 o 
  -9   2  10        0.02       -1.01      5.01 o 
  -8   2  10        1.00        3.08      4.49 o 
  -7   2  10        5.10        6.30      4.79 o 
  -6   2  10        2.60        2.25      2.76 o 
  -5   2  10      193.83      186.66      7.27 o 
  -4   2  10      437.04      435.42     10.74 o 
  -3   2  10      225.34      225.25      5.11 o 
  -2   2  10      424.67      421.18      8.28 o 
  -1   2  10     1917.25     2057.54     26.86 o 
   0   2  10       17.18       18.11      2.60 o 
   1   2  10      119.59      123.47      5.89 o 
   2   2  10      215.15      191.83      8.83 o 
   3   2  10       74.15       76.08      5.31 o 
   4   2  10       98.83      100.65      5.90 o 
   5   2  10      299.23      287.10     10.44 o 
   6   2  10       15.54       13.69      4.57 o 
   7   2  10       10.51       15.48      5.04 o 
  -9   3  10       14.44       11.29      5.70 o 
  -8   3  10       38.86       36.43      6.11 o 
  -7   3  10        1.24       -1.11      3.86 o 
  -6   3  10      175.52      153.02     17.06 o 
  -5   3  10      182.37      200.39      6.45 o 
  -4   3  10       77.40       68.74      3.99 o 
  -3   3  10      204.79      209.05      5.92 o 
  -2   3  10      124.00      132.90      4.06 o 
  -1   3  10     1898.87     1953.34     25.66 o 
   0   3  10       12.67       18.18      2.27 o 
   1   3  10      328.44      308.43      7.82 o 
   2   3  10      678.62      630.93     14.40 o 
   3   3  10        7.63        8.29      2.67 o 
   4   3  10       28.33       37.08      7.80 o 
   5   3  10       22.01       33.11      5.01 o 
   6   3  10       26.78       33.08      5.28 o 
   7   3  10        3.93        6.30      4.58 o 
  -8   4  10       21.70       25.75      5.68 o 
  -7   4  10       11.21       11.45      5.13 o 
  -6   4  10        5.08        1.25      2.72 o 
  -5   4  10      231.41      209.36      6.59 o 
  -4   4  10        2.91        0.93      1.78 o 
  -3   4  10        4.48        7.29      2.26 o 
  -2   4  10       51.13       69.80      3.01 o 
  -1   4  10        1.31        2.68      1.46 o 
   0   4  10      172.50      178.52      5.12 o 
   1   4  10       25.12       20.85      2.84 o 
   2   4  10        0.37        0.44      1.58 o 
   3   4  10      301.30      297.42      7.73 o 
   4   4  10      231.69      224.12      9.22 o 
   5   4  10       33.91       38.55      5.42 o 
   6   4  10        0.66       -0.85      3.56 o 
   7   4  10        1.86        6.39      4.12 o 
  -8   5  10       61.18       67.17      8.00 o 
  -7   5  10       38.06       18.52      4.69 o 
  -6   5  10        0.01        5.09      2.94 o 
  -5   5  10       12.09        9.15      2.95 o 
  -4   5  10        1.89        4.98      2.22 o 
  -3   5  10       60.50       60.88      3.76 o 
  -2   5  10      316.78      298.24      8.48 o 
  -1   5  10       33.30       45.85      3.39 o 
   0   5  10      735.92      690.28     14.19 o 
   1   5  10      165.51      168.73      5.28 o 
   2   5  10       62.59       79.12      9.51 o 
   3   5  10        2.23       -0.67      2.04 o 
   4   5  10       74.33       81.37      5.61 o 
   5   5  10       22.44       29.26      6.33 o 
   6   5  10       22.90       29.20      7.16 o 
   7   5  10        1.32        4.93      4.34 o 
  -8   6  10       45.06       49.28      6.93 o 
  -7   6  10       19.00       17.38      4.10 o 
  -6   6  10        0.30       -0.31      2.72 o 
  -5   6  10        3.91        3.43      2.64 o 
  -4   6  10       65.76       70.68      5.00 o 
  -3   6  10      615.15      623.30     15.21 o 
  -2   6  10        7.34        6.70      2.02 o 
  -1   6  10      246.65      244.70     10.61 o 
   0   6  10       51.01       45.15      3.80 o 
   1   6  10      292.78      286.21     11.51 o 
   2   6  10       20.89       22.22      3.68 o 
   3   6  10       51.45       55.30      5.77 o 
   4   6  10       36.34       31.83      4.08 o 
   5   6  10        8.52       12.34      3.33 o 
   6   6  10       29.54       31.17      5.50 o 
  -8   7  10        1.47       -2.55      5.37 o 
  -7   7  10        3.33        0.93      3.22 o 
  -6   7  10       63.16       59.37      5.67 o 
  -5   7  10        0.12       -3.02      2.53 o 
  -4   7  10      781.28      809.79     17.49 o 
  -3   7  10       41.93       43.91      5.08 o 
  -2   7  10       37.40       42.17      3.41 o 
  -1   7  10        0.71       -3.55      2.37 o 
   0   7  10        5.33        5.49      1.95 o 
   1   7  10      120.76      108.84      4.92 o 
   2   7  10        5.07        4.89      2.43 o 
   3   7  10       18.36       19.81      3.33 o 
   4   7  10       35.03       35.34      4.38 o 
   5   7  10       32.36       34.97      4.65 o 
   6   7  10        0.18        3.90      4.27 o 
  -7   8  10        2.96        4.86      3.62 o 
  -6   8  10       36.30       41.12      4.81 o 
  -5   8  10      127.30      116.65      7.06 o 
  -4   8  10        0.02       -3.19      2.64 o 
  -3   8  10       10.89       16.94      3.21 o 
  -2   8  10      201.89      194.37      7.44 o 
  -1   8  10      600.03      593.51     16.84 o 
   0   8  10        3.58        4.93      2.03 o 
   1   8  10       66.66       61.43      4.76 o 
   2   8  10       10.49       10.70      2.85 o 
   3   8  10      350.18      334.20     11.48 o 
   4   8  10        7.33       14.73      3.59 o 
   5   8  10        0.10        7.43      3.26 o 
   6   8  10       13.79       16.22      6.64 o 
  -7   9  10        9.96       12.33      4.16 o 
  -6   9  10       42.15       46.29      5.55 o 
  -5   9  10        0.62        3.58      2.95 o 
  -4   9  10        2.83        4.86      2.97 o 
  -3   9  10        6.19        5.07      2.69 o 
  -2   9  10      204.39      205.78      9.38 o 
  -1   9  10       15.66       16.39      4.39 o 
   0   9  10        4.58        5.19      3.01 o 
   1   9  10       10.63       11.27      2.93 o 
   2   9  10      351.46      344.86     10.66 o 
   3   9  10       28.60       28.80      4.28 o 
   4   9  10       15.67       21.89      4.08 o 
   5   9  10        4.33        3.89      3.38 o 
  -6  10  10        0.00       -3.85      3.01 o 
  -5  10  10       76.32       71.51      6.34 o 
  -4  10  10      178.93      177.55      8.43 o 
  -3  10  10       37.78       31.39      5.18 o 
  -2  10  10       35.18       29.29      5.11 o 
  -1  10  10       83.88       86.25      8.74 o 
   0  10  10        3.63        3.80      3.22 o 
   1  10  10       17.44       26.24      5.60 o 
   2  10  10       87.44       92.25      6.44 o 
   3  10  10        1.22        0.45      2.91 o 
   4  10  10       74.20       80.71      6.61 o 
  -5  11  10       27.65       27.10      4.94 o 
  -4  11  10        0.69        3.56      4.08 o 
  -3  11  10        1.46        1.88      4.49 o 
  -2  11  10        7.07       14.16      4.50 o 
  -1  11  10        9.52       -2.38      6.18 o 
   0  11  10        6.64        8.71      4.23 o 
   1  11  10        0.95       -3.05      3.03 o 
   2  11  10       17.89       28.78      4.27 o 
   3  11  10        3.56        5.76      3.24 o 
   4  11  10        1.24        7.71      3.48 o 
  -4  12  10        2.72        6.92      4.19 o 
  -3  12  10       46.97       57.17      7.13 o 
  -2  12  10       62.06       62.15      9.74 o 
  -1  12  10        2.21        4.71      6.90 o 
   0  12  10       37.08       35.60      6.96 o 
   1  12  10        0.13        2.63      4.47 o 
   2  12  10        2.02        5.43      3.94 o 
   3  12  10        9.58       13.85      3.87 o 
  -2  13  10        0.04        5.80      6.56 o 
  -1  13  10        3.22       10.27      6.66 o 
   0  13  10        2.78        3.00      4.87 o 
   1  13  10        1.84       13.97      5.80 o 
  -9   1  11        0.15       -0.37      7.56 o 
  -8   1  11        4.35        5.27      4.96 o 
  -7   1  11        2.73        2.59      3.19 o 
  -6   1  11        1.78        3.34      5.08 o 
  -5   1  11        4.81        6.49      2.81 o 
  -4   1  11      151.52      172.65      7.31 o 
  -3   1  11      352.31      366.30      8.84 o 
  -2   1  11      290.80      285.73      6.30 o 
  -1   1  11       31.61       41.11      3.66 o 
   0   1  11      574.90      624.92     12.42 o 
   1   1  11       39.33       39.29      2.88 o 
   2   1  11       30.58       27.63      3.20 o 
   3   1  11      143.26      133.41      6.76 o 
   4   1  11        0.19        1.54      2.57 o 
   5   1  11       39.41       36.12      4.59 o 
   6   1  11        1.67        4.48      3.69 o 
   7   1  11        0.27        4.99      5.45 o 
  -9   2  11       16.68       15.25      6.50 o 
  -8   2  11        2.80        2.70      4.51 o 
  -7   2  11       16.95       20.93      5.35 o 
  -6   2  11       66.63       64.70      5.54 o 
  -5   2  11      264.28      251.70      7.40 o 
  -4   2  11       63.44       69.79      4.52 o 
  -3   2  11        6.37        8.58      2.01 o 
  -2   2  11        0.04       -0.37      1.24 o 
  -1   2  11      515.15      536.57      9.37 o 
   0   2  11        9.97        6.63      1.74 o 
   1   2  11      269.84      290.06      7.49 o 
   2   2  11       85.73       76.88      7.00 o 
   3   2  11      978.79      927.42     18.91 o 
   4   2  11      835.79      808.92     17.76 o 
   5   2  11       26.98       25.84      4.92 o 
   6   2  11        5.08        1.32      4.94 o 
   7   2  11        1.95        2.46      4.32 o 
  -8   3  11      171.13      169.53     11.41 o 
  -7   3  11       47.14       37.98      6.23 o 
  -6   3  11      100.98       91.93      7.80 o 
  -5   3  11      189.63      182.04      6.36 o 
  -4   3  11       14.17        9.84      2.27 o 
  -3   3  11        1.26       -1.24      1.69 o 
  -2   3  11      141.95      133.17      4.10 o 
  -1   3  11       11.10       15.63      2.02 o 
   0   3  11       19.68       27.74      2.74 o 
   1   3  11      603.38      563.54     10.90 o 
   2   3  11      662.48      568.11     11.21 o 
   3   3  11     2378.66     2209.86     67.93 o 
   4   3  11      103.43      114.41      6.47 o 
   5   3  11        1.21        1.62      3.78 o 
   6   3  11        0.70       -1.84      3.61 o 
   7   3  11        2.24        7.45      4.78 o 
  -8   4  11       34.53       34.96      6.67 o 
  -7   4  11        1.61        0.70      7.93 o 
  -6   4  11       18.13       17.05      3.64 o 
  -5   4  11        3.52        3.45      2.22 o 
  -4   4  11       14.51       13.70      2.50 o 
  -3   4  11      185.98      195.65      9.12 o 
  -2   4  11       40.72       38.85      3.07 o 
  -1   4  11      135.54      135.90      4.99 o 
   0   4  11      135.26      135.75      5.29 o 
   1   4  11      334.72      325.94      9.53 o 
   2   4  11      328.40      327.47      7.97 o 
   3   4  11      317.34      327.93      8.47 o 
   4   4  11      116.48      114.33      9.80 o 
   5   4  11       77.71       77.56      7.08 o 
   6   4  11       56.34       75.19      7.70 o 
   7   4  11       25.60       20.77      6.98 o 
  -8   5  11        0.98        1.81      4.44 o 
  -7   5  11       57.77       46.26      9.81 o 
  -6   5  11       69.76       61.79      5.39 o 
  -5   5  11       35.39       31.65      4.08 o 
  -4   5  11       34.36       31.92      3.19 o 
  -3   5  11       12.01       10.29      2.59 o 
  -2   5  11      391.34      380.33      8.58 o 
  -1   5  11      803.64      728.51     17.51 o 
   0   5  11      131.04      143.55      4.92 o 
   1   5  11      510.08      467.66     12.60 o 
   2   5  11      125.57      119.36      5.14 o 
   3   5  11       92.22       90.87      7.68 o 
   4   5  11       15.70       18.91      4.17 o 
   5   5  11       11.48       25.88      7.72 o 
   6   5  11       19.58       33.48      6.03 o 
  -8   6  11        0.02       -0.24      4.41 o 
  -7   6  11       12.24       14.21      4.92 o 
  -6   6  11       29.62       44.27      6.34 o 
  -5   6  11       49.35       47.03      4.71 o 
  -4   6  11       21.43       23.43      3.52 o 
  -3   6  11       93.61       98.20      4.83 o 
  -2   6  11       61.44       69.45      4.73 o 
  -1   6  11       38.29       43.81      4.02 o 
   0   6  11      199.81      200.43     10.36 o 
   1   6  11      191.90      187.70      5.98 o 
   2   6  11       25.93       35.81      4.62 o 
   3   6  11      193.25      173.99      9.35 o 
   4   6  11       23.43       28.99      5.06 o 
   5   6  11        2.05        9.05      3.98 o 
   6   6  11       50.62       60.34     13.17 o 
  -7   7  11        2.29       -1.86      3.24 o 
  -6   7  11       25.52       28.67      4.44 o 
  -5   7  11      114.61      108.32      6.76 o 
  -4   7  11      192.74      170.04      9.68 o 
  -3   7  11       85.68       81.52      5.37 o 
  -2   7  11      131.93      131.29      6.34 o 
  -1   7  11       71.21       71.21      5.02 o 
   0   7  11      363.64      372.34      8.89 o 
   1   7  11      210.51      229.02     10.44 o 
   2   7  11       49.80       42.75      4.23 o 
   3   7  11       17.01       14.23      3.40 o 
   4   7  11        2.97        2.75      2.82 o 
   5   7  11       35.26       38.04      6.20 o 
   6   7  11       41.89       50.66      7.15 o 
  -7   8  11        1.35        2.68      3.33 o 
  -6   8  11        1.95        1.43      2.86 o 
  -5   8  11        0.24        5.67      3.15 o 
  -4   8  11       20.46       27.33      5.19 o 
  -3   8  11       12.80        8.37      3.43 o 
  -2   8  11      277.88      274.83      8.96 o 
  -1   8  11      212.62      191.86      7.61 o 
   0   8  11      425.67      411.54     11.07 o 
   1   8  11      333.44      324.68      9.75 o 
   2   8  11       33.99       33.83      4.01 o 
   3   8  11       21.84       27.55      4.01 o 
   4   8  11       35.09       39.83      4.78 o 
   5   8  11       10.59        5.53      3.80 o 
  -6   9  11        0.77       -0.23      3.80 o 
  -5   9  11       43.32       42.00      5.02 o 
  -4   9  11       11.16       22.08      4.89 o 
  -3   9  11        2.13        5.20      3.44 o 
  -2   9  11        3.30        2.96      3.26 o 
  -1   9  11       92.63      103.28      7.01 o 
   0   9  11      218.23      215.57      9.50 o 
   1   9  11       16.93       14.35      3.26 o 
   2   9  11      120.33      120.58      7.02 o 
   3   9  11       79.97       76.76      6.05 o 
   4   9  11       11.23       17.44      3.86 o 
   5   9  11        0.04        1.36      3.27 o 
  -6  10  11        0.08       -4.82      3.22 o 
  -5  10  11       14.86       23.93      4.44 o 
  -4  10  11       50.27       55.68      6.71 o 
  -3  10  11       12.09        5.67      3.92 o 
  -2  10  11       23.00       29.65      5.15 o 
  -1  10  11       18.25       27.72      8.32 o 
   0  10  11      107.77      112.27      8.17 o 
   1  10  11      132.46      154.00      9.30 o 
   2  10  11        7.35        1.47      2.85 o 
   3  10  11        8.33        6.57      3.24 o 
   4  10  11       10.73       13.29      5.45 o 
  -5  11  11       24.90       12.25      4.88 o 
  -4  11  11        6.07       11.72      4.25 o 
  -3  11  11       87.41       83.70      7.87 o 
  -2  11  11        1.89        9.64      6.75 o 
  -1  11  11       13.19       21.30      7.80 o 
   0  11  11       61.87       67.72      8.48 o 
   1  11  11      117.47      120.78      8.82 o 
   2  11  11        0.10        1.04      2.96 o 
   3  11  11       38.55       45.87      5.24 o 
  -4  12  11        1.08       -2.67      3.74 o 
  -3  12  11        6.29       -1.75      5.35 o 
  -2  12  11        6.80        2.40      5.27 o 
  -1  12  11        5.11       15.02      6.58 o 
   0  12  11       18.08       24.02      6.31 o 
   1  12  11       11.11        5.36      4.67 o 
   2  12  11       76.62       75.83      7.63 o 
  -1  13  11       40.05       69.25     26.08 o 
  -8   0  12       17.08       19.23      7.15 o 
  -7   0  12        1.11       -6.16      4.11 o 
  -6   0  12      120.57      106.04      9.77 o 
  -5   0  12        0.20        1.53      3.66 o 
  -4   0  12       23.12       29.30      5.54 o 
  -3   0  12      213.84      207.68      7.60 o 
  -2   0  12      584.50      623.27     14.79 o 
  -1   0  12      931.53      933.96     38.45 o 
   0   0  12      196.58      194.14      9.11 o 
   1   0  12      278.89      278.98     13.84 o 
   2   0  12      103.52      105.93     11.27 o 
   3   0  12       54.38       51.27      6.43 o 
   4   0  12       36.60       38.81      6.08 o 
   5   0  12       43.13       33.46      6.36 o 
   6   0  12       43.24       51.77     12.27 o 
   7   0  12      104.28      110.18     15.79 o 
  -8   1  12        7.07        6.44      8.66 o 
  -7   1  12        0.04        0.79      3.28 o 
  -6   1  12       18.06       13.85      4.91 o 
  -5   1  12      286.18      289.53     11.48 o 
  -4   1  12       38.69       52.98      3.74 o 
  -3   1  12       87.74       94.02      3.83 o 
  -2   1  12      110.56      115.66      3.99 o 
  -1   1  12       14.44       16.95      2.17 o 
   0   1  12        0.39        0.56      1.59 o 
   1   1  12       85.04       87.59      7.86 o 
   2   1  12       36.66       36.99      3.75 o 
   3   1  12       57.92       59.51      6.31 o 
   4   1  12       13.69        7.53      4.34 o 
   5   1  12        7.27       11.69      3.66 o 
   6   1  12       18.71       21.12      5.12 o 
   7   1  12        0.27        1.62      4.86 o 
  -8   2  12        9.93        8.16      5.52 o 
  -7   2  12       33.50       27.04      5.97 o 
  -6   2  12        4.38        4.45      3.17 o 
  -5   2  12        2.99        7.51      2.93 o 
  -4   2  12      195.68      200.66      6.37 o 
  -3   2  12       22.71       23.80      2.79 o 
  -2   2  12      236.75      216.90      5.33 o 
  -1   2  12        0.26       -0.55      1.52 o 
   0   2  12      967.59      900.63     15.34 o 
   1   2  12       49.81       60.74      4.34 o 
   2   2  12        3.98        3.06      2.16 o 
   3   2  12       16.83       20.39      3.34 o 
   4   2  12       55.26       47.40      4.75 o 
   5   2  12       88.01       95.75      7.85 o 
   6   2  12        4.71        9.70      4.47 o 
   7   2  12        1.73        4.06      4.43 o 
  -8   3  12        3.28        3.15      4.94 o 
  -7   3  12       10.58        2.92      4.39 o 
  -6   3  12       17.04       11.31      4.52 o 
  -5   3  12       14.08       19.39      3.01 o 
  -4   3  12      181.39      180.96      6.13 o 
  -3   3  12      105.59       96.43      5.64 o 
  -2   3  12        7.12        5.90      1.61 o 
  -1   3  12       11.16        9.88      1.95 o 
   0   3  12        1.90        2.95      1.72 o 
   1   3  12       12.27       12.24      2.13 o 
   2   3  12      450.14      435.19     11.23 o 
   3   3  12      333.16      333.53     10.01 o 
   4   3  12       24.63       16.47      3.54 o 
   5   3  12       18.07       12.14      6.68 o 
   6   3  12        0.10        1.10      3.86 o 
  -8   4  12       39.02       31.42      6.56 o 
  -7   4  12       52.80       49.08      8.44 o 
  -6   4  12       22.48       17.83      4.72 o 
  -5   4  12        1.52       -1.98      2.05 o 
  -4   4  12        4.75        4.23      2.17 o 
  -3   4  12      220.22      223.67      7.52 o 
  -2   4  12        0.32        0.47      1.84 o 
  -1   4  12        3.15        4.89      2.12 o 
   0   4  12      259.98      259.27      6.92 o 
   1   4  12      100.10       89.55      4.85 o 
   2   4  12      243.19      226.18      6.65 o 
   3   4  12      311.55      320.22      9.83 o 
   4   4  12      188.56      157.97      9.30 o 
   5   4  12        6.59       16.24      4.51 o 
   6   4  12        0.66       -1.76      4.05 o 
  -8   5  12        3.76       10.93      5.27 o 
  -7   5  12        4.15        5.28      4.96 o 
  -6   5  12       85.06      112.82      7.09 o 
  -5   5  12      167.65      164.71      7.45 o 
  -4   5  12       22.04       24.97      3.61 o 
  -3   5  12       59.86       58.00      3.94 o 
  -2   5  12       90.22       78.84      4.93 o 
  -1   5  12      185.36      181.59      5.66 o 
   0   5  12        8.61        8.54      2.31 o 
   1   5  12       16.00       12.67      2.30 o 
   2   5  12       21.42       19.99      3.84 o 
   3   5  12      320.09      273.29     10.64 o 
   4   5  12       34.16       29.17      4.91 o 
   5   5  12       43.08       44.37      7.24 o 
   6   5  12       10.04       10.82      5.89 o 
  -7   6  12       21.72       28.84      6.03 o 
  -6   6  12      145.45      152.66      9.64 o 
  -5   6  12       19.14       12.45      5.39 o 
  -4   6  12        0.16        2.06      2.95 o 
  -3   6  12        4.68        5.56      2.59 o 
  -2   6  12      137.12      138.28      6.31 o 
  -1   6  12      210.67      214.51      7.53 o 
   0   6  12        0.04        3.09      1.80 o 
   1   6  12      636.99      598.07     12.22 o 
   2   6  12      137.57      138.47      6.67 o 
   3   6  12        0.29        1.51      2.39 o 
   4   6  12        0.00       -1.40      4.32 o 
   5   6  12        4.04        2.35      4.30 o 
   6   6  12        4.04        9.67      4.68 o 
  -7   7  12        4.39        9.97      3.96 o 
  -6   7  12       96.70      110.67     11.83 o 
  -5   7  12       46.90       53.99      5.19 o 
  -4   7  12        9.70       13.06      3.23 o 
  -3   7  12      113.58      107.44      6.22 o 
  -2   7  12        0.48       -0.87      2.15 o 
  -1   7  12      527.59      494.53     12.48 o 
   0   7  12       20.48       28.13      4.10 o 
   1   7  12      689.30      636.74     13.06 o 
   2   7  12       10.62       12.81      3.11 o 
   3   7  12        7.52        2.16      2.60 o 
   4   7  12       50.49       57.32      8.07 o 
   5   7  12       13.22       12.29      4.52 o 
  -7   8  12        7.24        3.84      3.79 o 
  -6   8  12        0.22       -0.15      3.12 o 
  -5   8  12        9.99       10.58      5.18 o 
  -4   8  12      149.33      170.80     10.34 o 
  -3   8  12        6.44        3.32      3.22 o 
  -2   8  12       22.73       21.98      3.58 o 
  -1   8  12        0.15        2.21      2.53 o 
   0   8  12      419.54      378.85     10.75 o 
   1   8  12      145.20      154.41      7.32 o 
   2   8  12       20.98       23.09      3.71 o 
   3   8  12       27.59       30.16      4.26 o 
   4   8  12        6.87        4.40      3.21 o 
   5   8  12       22.58       27.01      5.34 o 
  -6   9  12       42.83       41.68      5.61 o 
  -5   9  12        0.01        2.67      3.83 o 
  -4   9  12        7.03        7.19      3.70 o 
  -3   9  12       45.31       43.46      5.84 o 
  -2   9  12        0.01       -0.69      3.11 o 
  -1   9  12       34.47       35.62      4.45 o 
   0   9  12        1.25       -0.52      3.00 o 
   1   9  12       23.21       37.83      6.36 o 
   2   9  12        0.46       -1.09      3.16 o 
   3   9  12        7.58       10.46      3.45 o 
   4   9  12        5.64        5.62      3.46 o 
  -5  10  12        0.16       -3.19      3.72 o 
  -4  10  12        0.08       -3.26      3.29 o 
  -3  10  12       40.82       44.36      8.36 o 
  -2  10  12       32.95       33.84      5.69 o 
  -1  10  12       60.42       55.70     10.72 o 
   0  10  12        1.17        3.18      3.40 o 
   1  10  12       15.14       14.07      5.58 o 
   2  10  12       91.70       98.40      7.98 o 
   3  10  12       64.85       74.03      7.06 o 
  -4  11  12        3.89        7.45      4.34 o 
  -3  11  12       17.76       15.16      4.57 o 
  -2  11  12        0.00       -2.00      5.37 o 
  -1  11  12       33.79       38.71      8.09 o 
   0  11  12        2.74        5.58      4.60 o 
   1  11  12        3.65        6.80      3.92 o 
   2  11  12       15.91       24.20      5.17 o 
   3  11  12        7.63       17.72      4.01 o 
  -3  12  12        0.26        5.26      7.01 o 
  -2  12  12       18.43       20.40      8.03 o 
  -1  12  12       32.57       44.61      9.18 o 
   0  12  12      103.19      134.18     11.78 o 
   1  12  12        3.04       -1.50      3.99 o 
  -8   1  13        0.09       -1.08      4.78 o 
  -7   1  13        0.29        2.67      3.77 o 
  -6   1  13       38.47       44.46      5.24 o 
  -5   1  13      192.01      176.96      7.84 o 
  -4   1  13        2.61        3.75      2.65 o 
  -3   1  13       61.03       66.59      4.06 o 
  -2   1  13       17.81       13.95      2.14 o 
  -1   1  13      173.88      186.18      5.64 o 
   0   1  13       49.06       42.88      3.78 o 
   1   1  13      143.52      139.32      6.05 o 
   2   1  13      617.73      572.08     13.61 o 
   3   1  13       39.22       35.26      4.92 o 
   4   1  13        0.49       -2.41      2.60 o 
   5   1  13       17.68       12.50      3.76 o 
   6   1  13        1.14        4.99      4.38 o 
  -8   2  13        1.11       -3.54      7.55 o 
  -7   2  13       42.78       42.32      6.66 o 
  -6   2  13       36.43       41.43      5.01 o 
  -5   2  13        0.64       -2.45      2.98 o 
  -4   2  13       35.47       29.23      3.28 o 
  -3   2  13      562.34      547.86     11.30 o 
  -2   2  13       28.40       35.27      3.16 o 
  -1   2  13        2.07        1.69      1.58 o 
   0   2  13      290.05      258.31      6.83 o 
   1   2  13     1231.92     1152.17     22.11 o 
   2   2  13      459.16      443.85     11.69 o 
   3   2  13        2.12        0.08      2.33 o 
   4   2  13      148.61      123.82      8.28 o 
   5   2  13        5.73        9.20      4.12 o 
   6   2  13        2.66        3.55      4.42 o 
  -8   3  13       18.56       30.46      6.75 o 
  -7   3  13       51.71       46.46      6.97 o 
  -6   3  13       23.88       14.45      4.79 o 
  -5   3  13        0.02       -1.41      2.23 o 
  -4   3  13       37.81       38.68      3.55 o 
  -3   3  13       36.32       37.61      3.36 o 
  -2   3  13       17.34       21.72      3.00 o 
  -1   3  13        5.57        7.02      1.90 o 
   0   3  13       19.08       16.69      2.47 o 
   1   3  13      187.56      188.76      9.29 o 
   2   3  13       31.33       25.78      3.52 o 
   3   3  13      354.17      273.37      9.19 o 
   4   3  13        3.56        6.25      3.57 o 
   5   3  13        7.40       13.84      4.31 o 
   6   3  13       10.72       10.26      4.75 o 
  -8   4  13       89.63       77.78      8.88 o 
  -7   4  13        3.03       -1.23      4.69 o 
  -6   4  13       44.62       39.19      8.29 o 
  -5   4  13       36.06       37.90      3.82 o 
  -4   4  13      128.94      130.93      6.35 o 
  -3   4  13        0.06       -1.57      1.72 o 
  -2   4  13        5.05        6.49      2.92 o 
  -1   4  13      775.49      708.86     13.21 o 
   0   4  13       72.11       79.13      4.48 o 
   1   4  13       69.17       67.87      4.12 o 
   2   4  13       68.36       56.71      4.80 o 
   3   4  13       69.68       61.81      5.26 o 
   4   4  13       44.09       48.84      7.14 o 
   5   4  13       12.07       11.45      4.41 o 
   6   4  13       26.93       35.71      6.17 o 
  -8   5  13        0.07        5.57      7.86 o 
  -7   5  13        3.54       -4.81      5.12 o 
  -6   5  13        5.65       11.21      4.40 o 
  -5   5  13       68.50       73.94      7.89 o 
  -4   5  13        1.60        4.65      2.22 o 
  -3   5  13       14.92       17.22      4.56 o 
  -2   5  13      122.60      116.91      6.24 o 
  -1   5  13       98.29       76.10      5.09 o 
   0   5  13        2.70        1.60      1.88 o 
   1   5  13        3.40        4.39      2.09 o 
   2   5  13        0.06       -0.75      2.24 o 
   3   5  13       19.39       22.13      4.47 o 
   4   5  13       16.22       17.57      4.36 o 
   5   5  13        0.01        1.63      3.54 o 
   6   5  13       33.58       44.70      8.19 o 
  -7   6  13        6.38        0.17      4.46 o 
  -6   6  13      187.29      200.98      9.32 o 
  -5   6  13       32.07       23.48      5.63 o 
  -4   6  13        7.37        9.11      3.47 o 
  -3   6  13      264.61      251.21      8.50 o 
  -2   6  13      125.14      110.15      5.97 o 
  -1   6  13      108.35      103.12      6.27 o 
   0   6  13       32.52       27.61      3.37 o 
   1   6  13        6.87        3.75      2.05 o 
   2   6  13        0.06       -1.30      2.31 o 
   3   6  13      127.30      136.53      8.70 o 
   4   6  13       49.88       55.36      8.17 o 
   5   6  13       12.21       21.30      7.66 o 
  -7   7  13       19.76       16.06      5.50 o 
  -6   7  13       64.24       57.76      5.79 o 
  -5   7  13       10.66        9.30      3.54 o 
  -4   7  13       88.84      104.57      7.91 o 
  -3   7  13       25.09       16.22      3.38 o 
  -2   7  13        8.76        7.85      2.76 o 
  -1   7  13      145.72      146.25      6.88 o 
   0   7  13        1.65        3.17      2.81 o 
   1   7  13       96.25       83.80      4.90 o 
   2   7  13       27.42       32.39      6.18 o 
   3   7  13        0.75        1.40      3.64 o 
   4   7  13       14.63       19.82      4.54 o 
   5   7  13        0.20        0.98      3.83 o 
  -6   8  13        9.40        6.95      4.81 o 
  -5   8  13        3.60        6.33      3.88 o 
  -4   8  13      201.89      183.88     10.09 o 
  -3   8  13       18.11       20.13      4.63 o 
  -2   8  13        1.02       -2.40      2.32 o 
  -1   8  13       84.29       83.65      9.10 o 
   0   8  13      253.30      218.73      8.08 o 
   1   8  13        3.41        4.25      2.85 o 
   2   8  13       10.84       10.98      3.37 o 
   3   8  13        1.12        2.89      3.11 o 
   4   8  13        3.57        4.84      3.95 o 
  -6   9  13        4.39       10.49      5.91 o 
  -5   9  13        1.08        3.78      3.86 o 
  -4   9  13       22.86       18.15      5.17 o 
  -3   9  13        3.70       -1.56      3.19 o 
  -2   9  13        4.54        2.74      3.19 o 
  -1   9  13      149.13      158.43      7.94 o 
   0   9  13       18.73       22.49      6.11 o 
   1   9  13        1.27       -0.29      3.22 o 
   2   9  13        0.37        1.01      3.01 o 
   3   9  13       52.66       60.29      5.74 o 
   4   9  13        3.27        7.32      4.15 o 
  -5  10  13       10.96        7.02      4.58 o 
  -4  10  13        0.13       -4.13      3.52 o 
  -3  10  13       16.48       18.49      4.46 o 
  -2  10  13       48.43       46.96      6.42 o 
  -1  10  13       10.44       22.43      6.58 o 
   0  10  13        9.25        7.12      3.93 o 
   1  10  13       28.12       28.70      5.51 o 
   2  10  13        0.10        2.29      3.83 o 
   3  10  13        1.29        1.37      3.23 o 
  -4  11  13        0.18       -0.91      3.94 o 
  -3  11  13        7.88        8.15      4.26 o 
  -2  11  13       91.54      107.04     11.83 o 
  -1  11  13       15.58       27.24      7.74 o 
   0  11  13       32.82       32.34     11.77 o 
   1  11  13       36.97       42.55      6.69 o 
   2  11  13        1.50        2.66      3.70 o 
  -2  12  13        5.75       12.84      7.82 o 
  -1  12  13       24.57       29.38      8.62 o 
   0  12  13        2.16        5.03     11.94 o 
  -8   0  14        0.01       -3.96      5.80 o 
  -7   0  14       15.31       17.17      6.62 o 
  -6   0  14       12.73       14.71      5.71 o 
  -5   0  14      164.25      179.03     12.10 o 
  -4   0  14       37.12       49.75      6.99 o 
  -3   0  14      180.42      177.64      7.53 o 
  -2   0  14      240.98      258.12      9.02 o 
  -1   0  14      251.60      232.64     13.98 o 
   0   0  14       37.09       42.99      9.32 o 
   1   0  14      116.88      117.24     13.93 o 
   2   0  14      165.42      147.23      9.96 o 
   3   0  14       10.41        7.94      4.20 o 
   4   0  14       93.97       79.95      8.79 o 
   5   0  14       16.73       24.40      6.36 o 
   6   0  14       15.63       13.46      7.70 o 
  -8   1  14        0.02       -5.99      5.10 o 
  -7   1  14        0.04       -2.74      4.68 o 
  -6   1  14       14.62       12.32      3.90 o 
  -5   1  14        0.00       -2.28      2.79 o 
  -4   1  14      176.11      163.04      7.31 o 
  -3   1  14       65.90       70.45      4.39 o 
  -2   1  14      159.79      164.74      5.64 o 
  -1   1  14      481.56      502.52     11.97 o 
   0   1  14       48.78       44.73      6.13 o 
   1   1  14      180.78      184.35      9.11 o 
   2   1  14       39.89       38.76      4.22 o 
   3   1  14        1.49        5.44      2.73 o 
   4   1  14       72.61       73.93      6.04 o 
   5   1  14       55.82       73.62      6.50 o 
   6   1  14        2.78        0.31      4.18 o 
  -8   2  14       11.39       -0.34      6.75 o 
  -7   2  14       25.00       31.24      6.39 o 
  -6   2  14       75.59       76.83      9.49 o 
  -5   2  14        4.47        4.91      3.04 o 
  -4   2  14       86.02       95.88      5.09 o 
  -3   2  14        0.07       -0.54      1.98 o 
  -2   2  14      209.90      218.22      8.43 o 
  -1   2  14        7.81       12.71      2.29 o 
   0   2  14       71.09       76.33      8.61 o 
   1   2  14     1378.64     1353.53     25.52 o 
   2   2  14       16.56       15.56      3.53 o 
   3   2  14      126.37      114.95      6.74 o 
   4   2  14        9.43        7.65      3.21 o 
   5   2  14        3.84        4.89      4.04 o 
   6   2  14        2.16        0.71      4.27 o 
  -8   3  14        1.77        4.46      5.56 o 
  -7   3  14       19.73       13.92      5.93 o 
  -6   3  14        0.05       -0.80      3.38 o 
  -5   3  14        5.46        6.25      3.24 o 
  -4   3  14        2.11        1.23      2.19 o 
  -3   3  14      112.83      106.59      6.61 o 
  -2   3  14       91.67       80.52      5.06 o 
  -1   3  14       27.56       31.04      3.02 o 
   0   3  14       79.64       78.04      5.01 o 
   1   3  14     1194.61     1199.14     23.27 o 
   2   3  14        0.02        0.76      2.20 o 
   3   3  14        3.05        4.60      2.94 o 
   4   3  14       36.91       40.46      5.65 o 
   5   3  14       31.58       31.32      5.61 o 
   6   3  14        4.35       -0.06      4.15 o 
  -7   4  14       22.39       23.96      5.91 o 
  -6   4  14        7.84        2.78      5.31 o 
  -5   4  14        0.00        1.10      2.48 o 
  -4   4  14       27.60       31.65      3.81 o 
  -3   4  14      358.34      330.35      9.65 o 
  -2   4  14        7.63        7.38      2.49 o 
  -1   4  14        4.28        5.88      2.08 o 
   0   4  14        0.11       -1.58      1.69 o 
   1   4  14      662.09      619.67     14.54 o 
   2   4  14       38.65       40.79      4.82 o 
   3   4  14        3.30        3.68      2.88 o 
   4   4  14        8.47        1.43      3.38 o 
   5   4  14        0.94        2.99      4.20 o 
  -7   5  14       40.38       30.94      6.07 o 
  -6   5  14        0.92       -1.97      4.01 o 
  -5   5  14       18.17       20.88      3.75 o 
  -4   5  14       13.33       17.57      3.96 o 
  -3   5  14       59.26       54.58      4.62 o 
  -2   5  14       14.23       12.19      2.80 o 
  -1   5  14      163.24      164.02      6.92 o 
   0   5  14       70.17       68.82      4.41 o 
   1   5  14       89.94       79.23      5.34 o 
   2   5  14      210.38      188.60      7.85 o 
   3   5  14       14.17        8.24      3.65 o 
   4   5  14       18.20       18.94      4.62 o 
   5   5  14        4.57        3.08      3.89 o 
  -7   6  14        1.99        7.50      4.98 o 
  -6   6  14       36.14       46.32      5.52 o 
  -5   6  14        6.94        9.42      3.95 o 
  -4   6  14       28.01       26.08      4.78 o 
  -3   6  14        8.61       15.66      3.07 o 
  -2   6  14        7.30        9.54      2.78 o 
  -1   6  14       13.38       14.80      3.32 o 
   0   6  14        1.92        2.42      2.17 o 
   1   6  14       39.71       36.51      6.10 o 
   2   6  14       15.39       15.78      3.89 o 
   3   6  14       98.78       89.39     10.00 o 
   4   6  14       77.22       99.44      9.75 o 
   5   6  14        2.50        8.52      5.75 o 
  -6   7  14        0.05       -4.54      3.03 o 
  -5   7  14        6.51        1.46      3.38 o 
  -4   7  14       40.84       43.31      5.69 o 
  -3   7  14      143.55      128.21      7.04 o 
  -2   7  14       33.93       33.61      4.18 o 
  -1   7  14      447.40      439.01     12.16 o 
   0   7  14        9.89        5.67      2.77 o 
   1   7  14        5.50        6.26      3.19 o 
   2   7  14       34.63       34.11      9.68 o 
   3   7  14        5.71        8.80      3.82 o 
   4   7  14        0.28        9.42      6.12 o 
  -6   8  14        0.14       -2.33      3.79 o 
  -5   8  14        1.49        3.86      5.10 o 
  -4   8  14        4.94       10.06      3.82 o 
  -3   8  14       66.88       73.24      7.16 o 
  -2   8  14      164.80      173.42      9.74 o 
  -1   8  14      153.55      165.53      7.88 o 
   0   8  14       39.64       40.10      7.54 o 
   1   8  14        2.06       -0.73      3.76 o 
   2   8  14        5.18        7.59      3.23 o 
   3   8  14        0.01        2.12      3.52 o 
   4   8  14       27.80       34.74      5.80 o 
  -5   9  14        5.53        4.48      3.80 o 
  -4   9  14        9.00        8.55      4.42 o 
  -3   9  14        9.36       11.00      4.32 o 
  -2   9  14      182.93      183.07     10.28 o 
  -1   9  14        2.51        0.65      2.95 o 
   0   9  14       11.81       -0.64      3.92 o 
   1   9  14       71.01       70.91      9.52 o 
   2   9  14       38.70       51.02      7.74 o 
   3   9  14      107.39      112.53     13.89 o 
  -4  10  14       17.39       19.21      5.14 o 
  -3  10  14        0.41        0.23      4.31 o 
  -2  10  14      112.48      115.33      8.90 o 
  -1  10  14       28.97       26.02     12.27 o 
   0  10  14       19.26       24.51      6.28 o 
   1  10  14        7.65       -3.02      3.37 o 
   2  10  14        1.28        1.66      3.95 o 
  -3  11  14        7.60       -0.65      4.13 o 
  -2  11  14        2.99        5.11      5.42 o 
  -1  11  14       33.30       30.75      7.97 o 
   0  11  14       26.77       21.49      8.18 o 
   1  11  14        1.22       -0.99      3.49 o 
  -8   1  15       12.19        3.45      7.50 o 
  -7   1  15        1.14        0.47      3.97 o 
  -6   1  15        7.38        9.02      4.14 o 
  -5   1  15        2.20        2.97      3.54 o 
  -4   1  15        0.19       -1.61      2.85 o 
  -3   1  15       32.72       26.41      3.56 o 
  -2   1  15       19.47       24.12      3.21 o 
  -1   1  15      181.83      190.39      7.34 o 
   0   1  15       31.19       34.36      3.85 o 
   1   1  15       25.38       23.46      3.53 o 
   2   1  15       15.42       13.35      3.20 o 
   3   1  15       59.10       57.76      8.35 o 
   4   1  15        3.03        3.32      3.24 o 
   5   1  15       48.05       62.14      6.27 o 
  -8   2  15        0.18       -6.96      4.64 o 
  -7   2  15        4.44        2.85      5.03 o 
  -6   2  15       28.69       28.23      4.98 o 
  -5   2  15        4.17       -0.34      3.19 o 
  -4   2  15       45.89       55.20      5.20 o 
  -3   2  15        7.15        4.03      2.66 o 
  -2   2  15      105.55      102.75      6.37 o 
  -1   2  15      149.00      135.55      6.21 o 
   0   2  15        0.94        5.05      2.29 o 
   1   2  15       50.64       56.86      4.88 o 
   2   2  15       75.12       72.52      5.63 o 
   3   2  15        0.15       -3.62      2.41 o 
   4   2  15        7.14        9.50      3.49 o 
   5   2  15        1.96       -1.14      3.81 o 
  -7   3  15       13.98       11.20      5.68 o 
  -6   3  15       12.18       11.88      4.25 o 
  -5   3  15       54.24       68.33      6.50 o 
  -4   3  15        0.31       -0.08      2.60 o 
  -3   3  15        0.80        2.13      2.22 o 
  -2   3  15       33.38       37.50      3.91 o 
  -1   3  15        8.84       11.68      2.67 o 
   0   3  15      103.58      107.78      6.76 o 
   1   3  15        3.91        3.48      2.50 o 
   2   3  15     1094.06      937.45     31.33 o 
   3   3  15      100.89      107.10      6.93 o 
   4   3  15       45.78       52.62      6.48 o 
   5   3  15        0.84        8.43      4.59 o 
  -7   4  15       15.75       17.16      6.31 o 
  -6   4  15       10.12       18.12      5.25 o 
  -5   4  15       28.68       30.39      4.70 o 
  -4   4  15       50.99       52.59      5.64 o 
  -3   4  15       90.12       89.21      5.72 o 
  -2   4  15        0.23        0.71      2.25 o 
  -1   4  15      166.23      139.27      6.57 o 
   0   4  15      403.36      371.92     10.49 o 
   1   4  15       29.87       20.70      3.41 o 
   2   4  15       16.15       26.68      4.00 o 
   3   4  15       15.87       14.96      5.17 o 
   4   4  15       16.79       20.53      4.92 o 
   5   4  15        0.66        4.51      5.72 o 
  -7   5  15       13.23       17.78      5.55 o 
  -6   5  15        2.83       -2.47      4.55 o 
  -5   5  15        0.14        0.22      3.41 o 
  -4   5  15       12.96       19.81      3.74 o 
  -3   5  15      127.28      124.56      6.68 o 
  -2   5  15       28.38       22.58      3.48 o 
  -1   5  15      308.92      309.19      9.65 o 
   0   5  15       66.91       78.19      5.30 o 
   1   5  15      145.59      127.72      7.80 o 
   2   5  15        0.31        0.04      2.60 o 
   3   5  15       22.94       26.19      4.98 o 
   4   5  15       82.06       97.79     14.56 o 
   5   5  15       33.63       43.72      6.52 o 
  -7   6  15        0.02       -1.82      5.83 o 
  -6   6  15        2.37       -4.62      4.96 o 
  -5   6  15        2.61       -1.00      3.17 o 
  -4   6  15        1.87        0.94      3.14 o 
  -3   6  15       95.57       86.97      7.55 o 
  -2   6  15       27.44       28.77      4.02 o 
  -1   6  15      102.14       95.40      6.22 o 
   0   6  15       17.96       18.67      3.67 o 
   1   6  15       66.47       57.14      4.98 o 
   2   6  15        0.38        7.65      3.36 o 
   3   6  15        3.06        6.63      3.69 o 
   4   6  15        8.12        0.41      3.66 o 
  -6   7  15       63.41       66.74      7.35 o 
  -5   7  15       36.36       30.05      6.72 o 
  -4   7  15        0.22       -4.33      3.01 o 
  -3   7  15        6.58        0.48      2.80 o 
  -2   7  15       60.43       60.24      5.35 o 
  -1   7  15        3.87        6.02      2.93 o 
   0   7  15       46.27       45.17      6.73 o 
   1   7  15       98.16      100.93      7.58 o 
   2   7  15       22.66       22.78      5.93 o 
   3   7  15       34.24       38.14      7.18 o 
   4   7  15       45.75       62.73      7.22 o 
  -5   8  15        0.43       11.65      4.48 o 
  -4   8  15        1.65        3.24      3.75 o 
  -3   8  15        6.56       -2.52      3.04 o 
  -2   8  15        7.51       -1.16      2.69 o 
  -1   8  15       92.59       90.55      6.60 o 
   0   8  15       19.59       25.01      4.28 o 
   1   8  15       41.14       35.44      9.22 o 
   2   8  15       13.09       10.63      4.24 o 
   3   8  15        2.95        5.77      4.50 o 
  -5   9  15        2.90        5.75      4.29 o 
  -4   9  15       11.83       11.77      4.64 o 
  -3   9  15       10.23        8.81      4.67 o 
  -2   9  15       19.37       20.18      8.24 o 
  -1   9  15        0.31       -0.88      3.66 o 
   0   9  15       48.28       52.63      6.80 o 
   1   9  15       22.29       28.48      5.04 o 
   2   9  15        9.66       10.82     12.63 o 
  -4  10  15        0.17        2.20      4.14 o 
  -3  10  15       70.12       83.97      8.18 o 
  -2  10  15        3.36        5.39      4.21 o 
  -1  10  15       14.94       12.90      5.78 o 
   0  10  15       12.40       10.30      4.86 o 
   1  10  15       41.28       54.56      6.57 o 
  -1  11  15        0.21        3.32      6.25 o 
  -7   0  16      158.95      170.49     22.99 o 
  -6   0  16       27.89       38.55      8.04 o 
  -5   0  16       43.82       44.74      7.95 o 
  -4   0  16        0.20       -1.91      4.49 o 
  -3   0  16      408.14      441.78     25.49 o 
  -2   0  16        3.60        5.10      3.64 o 
  -1   0  16      543.23      528.54     18.59 o 
   0   0  16      503.73      499.72     18.16 o 
   1   0  16      217.31      213.79     11.56 o 
   2   0  16       76.84       72.11      8.33 o 
   3   0  16       50.30       62.41      8.13 o 
   4   0  16        0.02       -0.61      6.59 o 
   5   0  16       32.66       44.54      8.22 o 
  -7   1  16        0.39       -0.22      4.16 o 
  -6   1  16        6.68       14.74      4.47 o 
  -5   1  16       11.25       11.84      4.18 o 
  -4   1  16        0.49       -0.99      3.46 o 
  -3   1  16        1.33        0.27      2.73 o 
  -2   1  16      174.90      186.41      7.89 o 
  -1   1  16      217.12      230.56      9.03 o 
   0   1  16       48.89       54.85      4.76 o 
   1   1  16       40.74       52.01      4.78 o 
   2   1  16       98.92       95.55      6.58 o 
   3   1  16        1.00        1.59      2.70 o 
   4   1  16        7.22       14.72      3.92 o 
   5   1  16       10.32       10.54      4.67 o 
  -7   2  16        3.11        6.23      5.27 o 
  -6   2  16        0.95       -2.36      3.87 o 
  -5   2  16        7.52        4.75      3.56 o 
  -4   2  16        1.21        3.28      3.82 o 
  -3   2  16       10.54        5.45      2.69 o 
  -2   2  16       13.76       19.51      3.74 o 
  -1   2  16      383.18      382.39     10.71 o 
   0   2  16       63.00       65.85      5.13 o 
   1   2  16       64.15       53.99      4.97 o 
   2   2  16        3.06        2.53      2.81 o 
   3   2  16        7.67        9.78      6.23 o 
   4   2  16        2.62        3.71      3.82 o 
   5   2  16        0.04        1.11      4.20 o 
  -7   3  16        0.14       -6.02      4.79 o 
  -6   3  16        1.64       -1.41      3.83 o 
  -5   3  16        0.35        2.58      4.20 o 
  -4   3  16       26.99       18.84      3.67 o 
  -3   3  16       52.04       55.44      4.91 o 
  -2   3  16       20.98       31.03      4.29 o 
  -1   3  16      144.30      137.56      8.42 o 
   0   3  16        0.33        0.60      2.37 o 
   1   3  16        7.63       10.90      3.20 o 
   2   3  16        0.02       -1.67      3.59 o 
   3   3  16       24.01       28.42      4.28 o 
   4   3  16        3.33       -0.58      3.55 o 
   5   3  16        0.83        5.05      4.70 o 
  -7   4  16       12.94        7.52      5.22 o 
  -6   4  16        2.88        7.37      5.83 o 
  -5   4  16       25.27       25.86      5.35 o 
  -4   4  16        8.40       12.65      3.26 o 
  -3   4  16        5.88        5.13      2.61 o 
  -2   4  16       23.16       19.50      3.46 o 
  -1   4  16        0.03       -0.11      2.59 o 
   0   4  16       13.95       21.95      4.79 o 
   1   4  16       91.59       85.81      6.74 o 
   2   4  16       73.34       74.22      7.28 o 
   3   4  16        3.72        2.48      5.84 o 
   4   4  16        0.82       -2.58      3.19 o 
  -6   5  16        0.01        3.12      5.94 o 
  -5   5  16       49.19       49.93      8.85 o 
  -4   5  16        3.94       10.18      3.30 o 
  -3   5  16        2.85        5.07      2.87 o 
  -2   5  16       14.45       20.75      3.55 o 
  -1   5  16       17.29       14.20      3.68 o 
   0   5  16       21.75       22.82      4.32 o 
   1   5  16        0.01       -3.00      2.24 o 
   2   5  16        0.46        4.07      2.88 o 
   3   5  16       10.45        9.98      4.10 o 
   4   5  16        0.01       -4.80      4.64 o 
  -6   6  16        1.60       -3.99      5.29 o 
  -5   6  16       37.33       44.30      6.18 o 
  -4   6  16       26.52       18.89      4.57 o 
  -3   6  16       82.69       90.40      6.44 o 
  -2   6  16        7.17        6.03      3.18 o 
  -1   6  16      152.79      143.03      7.57 o 
   0   6  16      132.29      137.32      8.66 o 
   1   6  16        6.02        8.40      3.08 o 
   2   6  16       24.26       31.02      4.89 o 
   3   6  16        0.10       -1.74      3.44 o 
   4   6  16        3.63        1.46      4.04 o 
  -6   7  16       25.06       12.16      6.95 o 
  -5   7  16        4.18        6.37      4.37 o 
  -4   7  16       35.41       39.11      5.59 o 
  -3   7  16        2.33       -1.85      2.52 o 
  -2   7  16      103.99       99.75      6.72 o 
  -1   7  16       39.76       43.44      5.18 o 
   0   7  16        1.03        2.13      3.19 o 
   1   7  16        0.06        7.23     11.39 o 
   2   7  16       17.12       10.26      6.68 o 
   3   7  16       18.61       19.24      5.73 o 
  -5   8  16       39.36       35.31      6.14 o 
  -4   8  16        0.02       10.21      4.31 o 
  -3   8  16       55.10       66.24      7.27 o 
  -2   8  16       27.28       20.68      4.16 o 
  -1   8  16       23.93       27.55      4.54 o 
   0   8  16        2.60        2.60      3.74 o 
   1   8  16       62.36       59.55      8.33 o 
   2   8  16        1.36        2.20      4.66 o 
   3   8  16       10.47       18.07      5.12 o 
  -4   9  16        2.15        5.64      4.68 o 
  -3   9  16       52.45       58.97      7.49 o 
  -2   9  16        0.10       -0.97      3.53 o 
  -1   9  16        0.11       -1.68      2.96 o 
   0   9  16       18.92       22.05      5.24 o 
   1   9  16        3.69        9.12      4.87 o 
   2   9  16       19.83       18.69      6.59 o 
  -2  10  16        0.43        2.76      4.18 o 
  -1  10  16        1.16        4.75      6.35 o 
   0  10  16       47.15       66.39      9.81 o 
  -7   1  17        8.08        9.81      5.10 o 
  -6   1  17        0.22       -1.26      3.82 o 
  -5   1  17       43.83       41.28      6.46 o 
  -4   1  17       24.89       18.13      7.11 o 
  -3   1  17        0.09       -5.02      4.17 o 
  -2   1  17      114.49      116.52      7.85 o 
  -1   1  17      587.02      594.72     17.41 o 
   0   1  17      162.27      147.88      7.46 o 
   1   1  17       57.95       56.38      6.34 o 
   2   1  17       14.09        9.78      3.51 o 
   3   1  17       32.23       41.19      5.01 o 
   4   1  17       14.22       12.64      3.98 o 
  -7   2  17        0.02        1.34      5.77 o 
  -6   2  17        8.66        6.69      4.20 o 
  -5   2  17        2.64       -4.13      4.01 o 
  -4   2  17        1.40       -0.38      3.93 o 
  -3   2  17       27.77       31.46      5.41 o 
  -2   2  17        0.28        1.77      5.21 o 
  -1   2  17      223.17      213.79      7.99 o 
   0   2  17      299.49      284.93      9.54 o 
   1   2  17        7.27        7.53      3.04 o 
   2   2  17       53.95       53.59      7.49 o 
   3   2  17        1.78       -2.99      2.77 o 
   4   2  17        5.78        8.61      3.92 o 
  -7   3  17        0.03        0.79      5.86 o 
  -6   3  17       33.12       36.19      6.81 o 
  -5   3  17       66.48       81.42      7.94 o 
  -4   3  17       95.73      121.61     16.83 o 
  -3   3  17      105.85      101.80      7.30 o 
  -2   3  17      104.92      117.35      7.83 o 
  -1   3  17      130.96      128.00      8.32 o 
   0   3  17      231.65      216.60      8.37 o 
   1   3  17       20.96       15.26      6.10 o 
   2   3  17        5.97        6.73      3.15 o 
   3   3  17        4.64        2.89      3.01 o 
   4   3  17       60.41       72.21      8.05 o 
  -6   4  17        0.02       -1.04      6.04 o 
  -5   4  17        6.22        6.01      5.66 o 
  -4   4  17       99.44      104.78      8.69 o 
  -3   4  17       34.97       46.46      4.85 o 
  -2   4  17       90.17      102.97      7.52 o 
  -1   4  17      236.27      210.05      9.94 o 
   0   4  17      204.55      203.80      8.08 o 
   1   4  17       87.57       91.19      6.44 o 
   2   4  17       40.74       41.66      4.96 o 
   3   4  17        0.63       -0.72      5.29 o 
   4   4  17        4.26        6.57      4.22 o 
  -6   5  17       13.05       21.85      8.44 o 
  -5   5  17        3.65       -1.91      7.68 o 
  -4   5  17        4.79        0.80      3.24 o 
  -3   5  17       12.95       21.87      7.43 o 
  -2   5  17       45.36       51.66      6.11 o 
  -1   5  17       80.27       77.68      7.70 o 
   0   5  17        2.75        0.50      3.75 o 
   1   5  17      184.11      186.62     11.13 o 
   2   5  17        4.44       -0.27      2.96 o 
   3   5  17       18.89       20.25      4.72 o 
  -6   6  17        6.41        8.27      6.77 o 
  -5   6  17        7.17       -0.35      3.64 o 
  -4   6  17        0.30        4.08      3.18 o 
  -3   6  17      115.34      125.73     10.09 o 
  -2   6  17        6.68        3.11      3.15 o 
  -1   6  17        7.40        8.72      3.37 o 
   0   6  17       16.55        7.06      3.45 o 
   1   6  17        2.42        3.08      3.00 o 
   2   6  17        8.75        8.93      3.94 o 
   3   6  17       11.79       14.07      5.68 o 
  -5   7  17        0.00        1.57      4.39 o 
  -4   7  17        7.08       12.99      4.39 o 
  -3   7  17        1.69        3.41      3.13 o 
  -2   7  17       45.46       52.00      5.27 o 
  -1   7  17        1.75        2.83      3.27 o 
   0   7  17        2.91        2.15      3.34 o 
   1   7  17        2.43        1.55      4.35 o 
   2   7  17       46.36       74.40      9.80 o 
  -4   8  17       21.15       24.51      5.45 o 
  -3   8  17        5.54        1.36      4.01 o 
  -2   8  17        2.25       -1.87      2.77 o 
  -1   8  17      102.70      102.33      9.12 o 
   0   8  17        9.55        6.34      4.51 o 
   1   8  17       51.43       61.13      8.91 o 
   2   8  17        9.04       16.40     10.94 o 
  -3   9  17        9.60        6.16      4.54 o 
  -2   9  17       25.24       32.23      5.65 o 
  -1   9  17        4.87       19.41      5.45 o 
   0   9  17        0.02        7.65      4.55 o 
  -6   0  18        7.81        7.63      6.54 o 
  -5   0  18        3.82        1.66      6.71 o 
  -4   0  18       30.32       34.52      9.75 o 
  -3   0  18       70.19       79.70     13.74 o 
  -1   0  18        6.54        4.32      7.47 o 
   0   0  18        6.59        9.69      6.28 o 
   1   0  18        0.32        1.61      7.01 o 
   2   0  18        1.73        3.22      4.27 o 
   3   0  18        0.06       -3.26      4.23 o 
   4   0  18       58.39       73.19     10.25 o 
  -6   1  18        0.02        0.92      4.60 o 
  -5   1  18        1.56       -1.95      4.82 o 
  -4   1  18       20.07       20.95      6.08 o 
  -3   1  18       36.97       45.72     10.30 o 
  -2   1  18        0.12        1.61      2.79 o 
  -1   1  18      156.59      196.13      8.05 o 
   0   1  18       19.12       15.41      3.22 o 
   1   1  18        0.13        2.07      2.73 o 
   2   1  18        4.11       13.19      3.60 o 
   3   1  18        2.11       -1.22      2.88 o 
   4   1  18        3.09        3.02      4.75 o 
  -6   2  18        4.30       -1.68      4.68 o 
  -5   2  18        5.83        3.79      6.70 o 
  -4   2  18        5.98        8.63      5.30 o 
  -3   2  18      140.84      136.98     11.57 o 
  -2   2  18        1.10        2.78      3.06 o 
  -1   2  18        6.21       11.54      5.64 o 
   0   2  18      259.47      229.20      8.76 o 
   1   2  18       62.36       62.07      7.66 o 
   2   2  18        2.83        5.42      3.26 o 
   3   2  18       48.55       51.33      5.56 o 
   4   2  18       27.15       41.08      6.67 o 
  -6   3  18        3.45       -0.62      4.99 o 
  -5   3  18        3.98        6.05      4.67 o 
  -4   3  18       16.81       17.30      6.16 o 
  -3   3  18       19.46       24.35      5.29 o 
  -2   3  18       61.43       78.19      8.57 o 
  -1   3  18        1.23       -3.30      2.72 o 
   0   3  18        1.63        7.88      3.03 o 
   1   3  18        2.67       -1.85      2.79 o 
   2   3  18        1.78        1.54      2.93 o 
   3   3  18        2.02        2.59      3.34 o 
  -6   4  18        2.80        0.68      6.97 o 
  -5   4  18       29.14       43.96     13.59 o 
  -4   4  18        5.97        9.97      9.48 o 
  -3   4  18       33.50       44.57      5.54 o 
  -2   4  18        9.59        7.60      3.38 o 
  -1   4  18        0.82       -2.98      2.83 o 
   0   4  18       99.91       94.72      7.87 o 
   1   4  18       32.54       30.99      4.30 o 
   2   4  18        6.79       14.96      3.82 o 
   3   4  18       16.36       13.13      4.27 o 
  -5   5  18        8.71        5.79      5.53 o 
  -4   5  18       14.96       24.88      4.26 o 
  -3   5  18      121.79      125.49     12.75 o 
  -2   5  18       94.67       99.63      7.91 o 
  -1   5  18        4.25        9.29      3.43 o 
   0   5  18       23.69       29.92      5.12 o 
   1   5  18       14.41       21.00      3.95 o 
   2   5  18       12.38       12.21      3.86 o 
   3   5  18        4.22        6.06      4.31 o 
  -5   6  18        3.90        3.40      9.53 o 
  -4   6  18        4.50        6.48      3.40 o 
  -3   6  18       21.31       23.22      4.44 o 
  -2   6  18       51.01       53.42      6.13 o 
  -1   6  18        0.29        0.95      3.04 o 
   0   6  18       23.02       18.24      5.82 o 
   1   6  18        0.13       -1.25      3.60 o 
   2   6  18        0.79        2.28      3.58 o 
  -4   7  18       29.85       33.81      5.87 o 
  -3   7  18        5.29        1.63      3.33 o 
  -2   7  18       10.22       14.13      4.12 o 
  -1   7  18      104.44       88.13      7.95 o 
   0   7  18        0.27       -3.55      3.49 o 
   1   7  18        1.43       -1.49      7.44 o 
  -3   8  18       32.54       34.32      6.18 o 
  -2   8  18       32.37       35.88      5.32 o 
  -1   8  18        4.50        1.50      3.49 o 
   0   8  18        3.37        5.35      4.82 o 
  -6   1  19        0.33        8.20      6.06 o 
  -5   1  19       31.70       23.98      6.96 o 
  -4   1  19        0.17       -0.86      4.91 o 
  -3   1  19      392.03      421.95     27.53 o 
  -2   1  19       60.54       68.47      7.93 o 
  -1   1  19       90.06      101.74      6.72 o 
   0   1  19       22.64       22.07      4.03 o 
   1   1  19        0.10        1.27      3.08 o 
   2   1  19        1.00        4.41      3.53 o 
   3   1  19       26.18       27.02      4.80 o 
  -6   2  19        0.09       -0.71      5.03 o 
  -5   2  19        3.58        6.07      5.89 o 
  -4   2  19        0.64       -1.66      6.75 o 
  -3   2  19        4.94       -4.73      6.13 o 
  -2   2  19       57.98       61.95      7.42 o 
  -1   2  19        0.28        6.72      3.54 o 
   0   2  19        0.00        1.75      2.75 o 
   1   2  19        2.17        1.57      3.09 o 
   2   2  19       65.36       66.62      6.29 o 
   3   2  19       23.14       22.12      6.39 o 
  -5   3  19        7.94       15.12      8.89 o 
  -4   3  19       32.44       24.02      5.77 o 
  -3   3  19        8.52        7.58      3.40 o 
  -2   3  19       15.34       16.70      4.17 o 
  -1   3  19        6.58        2.99      6.92 o 
   0   3  19        4.77        4.05      3.06 o 
   1   3  19        0.43       -0.21      2.95 o 
   2   3  19        0.19        0.90      3.22 o 
   3   3  19        1.28        4.00      3.65 o 
  -5   4  19        7.47        7.39      4.53 o 
  -4   4  19        3.59        3.36      4.00 o 
  -3   4  19       25.28       30.02      4.87 o 
  -2   4  19       15.39       18.84      6.18 o 
  -1   4  19       61.99       58.15      6.56 o 
   0   4  19       67.69       69.77      7.13 o 
   1   4  19        4.17       -0.02      2.94 o 
   2   4  19       10.32       10.57      3.93 o 
  -5   5  19       32.15       36.17      8.66 o 
  -4   5  19        0.14       -2.98      5.02 o 
  -3   5  19       37.68       34.05      5.09 o 
  -2   5  19        6.11        7.31      4.38 o 
  -1   5  19        5.60        5.05      3.48 o 
   0   5  19       13.45       21.40      4.88 o 
   1   5  19       12.59        7.58      3.70 o 
   2   5  19       38.19       50.28      6.64 o 
  -4   6  19       14.29       15.90      6.59 o 
  -3   6  19       14.48       12.80      4.15 o 
  -2   6  19       33.87       35.18      5.37 o 
  -1   6  19       34.72       36.82      5.38 o 
   0   6  19        3.81        6.39      4.45 o 
   1   6  19       46.88       45.66      7.77 o 
  -3   7  19        0.70        1.40      3.45 o 
  -2   7  19       16.39        5.85      6.46 o 
  -1   7  19        1.16        2.33      3.47 o 
   0   7  19       10.31        7.57      5.19 o 
  -5   0  20        6.07        4.42      8.61 o 
  -4   0  20      126.07      150.94     19.31 o 
  -2   0  20       60.44       76.28     13.65 o 
  -1   0  20       35.20       41.45      7.16 o 
   0   0  20       11.29        9.97      4.86 o 
   1   0  20        4.13       10.36      5.20 o 
   2   0  20        0.12       -1.82      4.42 o 
  -5   1  20       14.22       27.01      7.53 o 
  -4   1  20        1.79        5.30      5.46 o 
  -3   1  20       15.99       23.23      6.87 o 
  -2   1  20       74.61       91.78     10.62 o 
  -1   1  20       17.58       20.24      4.50 o 
   0   1  20        0.03        1.42      3.12 o 
   1   1  20        2.46        6.95      3.60 o 
   2   1  20        4.04        2.93      3.40 o 
  -5   2  20       15.56        9.24      6.47 o 
  -4   2  20        0.01        4.61      4.51 o 
  -3   2  20       19.90       25.59     12.93 o 
  -2   2  20       31.22       35.19      6.52 o 
  -1   2  20        1.84        4.30      3.66 o 
   0   2  20        5.74        9.56      3.46 o 
   1   2  20       28.51       26.47      4.42 o 
   2   2  20        5.63        2.41      3.33 o 
  -5   3  20        3.17        8.74     13.22 o 
  -4   3  20       41.82       50.58     10.20 o 
  -3   3  20       36.99       36.66      7.00 o 
  -2   3  20        5.56        2.03      3.34 o 
  -1   3  20       17.32       18.12      4.47 o 
   0   3  20       17.76       15.11     12.51 o 
   1   3  20       18.75       21.17      4.33 o 
   2   3  20        0.95        1.87      3.44 o 
  -4   4  20        0.00        0.70      4.14 o 
  -3   4  20        3.28        6.28      4.83 o 
  -2   4  20       25.79       28.35      5.15 o 
  -1   4  20       16.79       15.09      5.29 o 
   0   4  20        0.17        3.44      6.02 o 
   1   4  20        0.21        1.88      3.17 o 
  -4   5  20       20.06       21.92      6.78 o 
  -3   5  20        3.85        4.27      3.35 o 
  -2   5  20       13.57       13.72      4.05 o 
  -1   5  20       68.51       76.26      9.29 o 
   0   5  20        3.67        9.23      4.14 o 
   1   5  20        9.01       15.10      5.13 o 
  -3   6  20       39.78       42.64      5.97 o 
  -2   6  20        1.19       -3.10      4.70 o 
  -1   6  20       10.40        5.14      3.96 o 
   0   6  20        0.03        2.24      5.47 o 
  -4   1  21       23.02       32.29     12.22 o 
  -3   1  21        9.01       17.15      6.17 o 
  -2   1  21       90.74      102.44     11.37 o 
  -1   1  21        0.55        1.38      3.63 o 
   0   1  21        8.11        5.21      3.14 o 
   1   1  21        0.03        3.25      3.36 o 
  -4   2  21       65.39       68.67      9.81 o 
  -3   2  21       28.99       42.24     10.08 o 
  -2   2  21        1.82        0.48      6.13 o 
  -1   2  21        0.02        0.86      4.01 o 
   0   2  21        1.94        0.37      3.49 o 
   1   2  21        2.59        4.57      3.57 o 
  -3   3  21        1.31        1.93      4.35 o 
  -2   3  21        0.70        5.59      4.36 o 
  -1   3  21       18.69       17.17      4.56 o 
   0   3  21       19.70       15.29      5.72 o 
  -3   4  21        0.02       -0.40      4.47 o 
  -2   4  21       18.74       24.08      5.19 o 
  -1   4  21        7.68       17.44      4.46 o 
   0   4  21       19.88       25.78      5.44 o 
  -2   0  22        0.02        9.65      8.18 o 
  -1   0  22        0.75        5.52      8.42 o 
  -2   1  22        7.03       11.26      6.10 o 
  -1   1  22        2.19        4.35      6.52 o 
                                                 
